# Supplementary material for: miR156‐SPLs module regulates flowering and controls plant height by modulating gibberellin biosynthesis in citrus
Source: Plant Biotechnol J. 2025 Jun 30;23(10):4271–89. doi: 10.1111/pbi.70238 (PMC12483987; doi:10.1111/pbi.70238)
Supplement: Supplementary file 2 — Table S1 Differentially expressed genes from the Ci‐miR156c‐OE vs. the control comparison. Table S2 Differentially expressed genes from the Ci‐miR156c‐STTM vs. the control comparison. Table S3 Three precursor sequences used in this study. Table S4 Primers used in this study. Table S5 Gene ID used in this study. [file PBI-23-4271-s001.xlsx]

## Sheet: Table S1
Table S1 Differentially expressed genes from the Ci-miR156c-OE vs. the control comparison
Gene ID	log2Fold_change	p-value	Functional description
Ciclev10008742m.g	-2.86427	0	BURP domain-containing protein
Ciclev10007249m.g	-1.86269	0	pleiotropic drug resistance 4
Ciclev10008095m.g	-3.2432	0	cytochrome P450, family 76, subfamily C, polypeptide 4
Ciclev10010036m.g	-1.8001	0	0
Ciclev10010835m.g	-8.06041	0	0
Ciclev10007964m.g	-4.75495	0	Plant invertase/pectin methylesterase inhibitor superfamily
Ciclev10009331m.g	-2.95782	0	Protein of unknown function (DUF581)
Ciclev10015735m.g	1.62343	0	strictosidine synthase-like 4
Ciclev10016019m.g	1.75814	0	strictosidine synthase-like 4
Ciclev10014199m.g	-4.02354	0	lipoxygenase 2
Ciclev10015570m.g	-2.22138	0	receptor like protein 20
Ciclev10015874m.g	-2.20382	0	carbonic anhydrase 1
Ciclev10015568m.g	2.69836	0	senescence-related gene 3
Ciclev10014744m.g	-1.64021	0	Major facilitator superfamily protein
Ciclev10015770m.g	-1.999	0	GDSL-like Lipase/Acylhydrolase superfamily protein
Ciclev10015449m.g	-3.11222	0	fatty acyl-ACP thioesterases B
Ciclev10017162m.g	-2.81886	0	dormancy-associated protein-like 1
Ciclev10019616m.g	-2.39293	0	cytochrome P450, family 86, subfamily A, polypeptide 8
Ciclev10020521m.g	1.89724	0	Plant protein of unknown function (DUF828) with plant pleckstrin homology-like region
Ciclev10019427m.g	-2.91874	0	Glucose-methanol-choline (GMC) oxidoreductase family protein
Ciclev10019376m.g	-2.69587	0	pectin methylesterase PCR fragment F
Ciclev10018477m.g	-2.20575	0	gamma-irradiation and mitomycin c induced 1
Ciclev10022001m.g	-2.66067	0	Kunitz family trypsin and protease inhibitor protein
Ciclev10022041m.g	-1.75174	0	Kunitz family trypsin and protease inhibitor protein
Ciclev10022124m.g	-5.76563	0	Kunitz family trypsin and protease inhibitor protein
Ciclev10022906m.g	-6.10282	0	Serine protease inhibitor, potato inhibitor I-type family protein
Ciclev10022211m.g	-5.82122	0	Kunitz family trypsin and protease inhibitor protein
Ciclev10020212m.g	-3.21522	0	D-mannose binding lectin protein with Apple-like carbohydrate-binding domain
Ciclev10020116m.g	-1.31386	0	inositol transporter 1
Ciclev10020515m.g	-2.27229	0	GDSL-like Lipase/Acylhydrolase superfamily protein
Ciclev10019346m.g	-1.59508	0	UDP-Glycosyltransferase superfamily protein
Ciclev10031286m.g	-2.6682	0	cytochrome P450, family 77, subfamily A, polypeptide 4
Ciclev10031458m.g	-2.36752	0	0
Ciclev10032406m.g	-1.65529	0	Fe superoxide dismutase 2
Ciclev10031329m.g	-1.62349	0	3-ketoacyl-CoA synthase 6
Ciclev10033025m.g	2.20378	0	acyl carrier protein 4
Ciclev10000235m.g	-3.2005	0	ferric reduction oxidase 7
Ciclev10001661m.g	-2.25131	0	O-methyltransferase 1
Ciclev10001547m.g	-3.1489	0	RmlC-like cupins superfamily protein
Ciclev10001371m.g	-1.95027	0	Pectinacetylesterase family protein
Ciclev10000363m.g	-3.33072	0	Subtilase family protein
Ciclev10000054m.g	-2.52451	0	P-glycoprotein 13
Ciclev10002169m.g	-2.64225	0	Protein of unknown function (DUF833)
Ciclev10013297m.g	-3.02611	0	0
Ciclev10013119m.g	-2.10275	0	lipid transfer protein 4
Ciclev10013139m.g	-3.78089	0	lipid transfer protein 1
Ciclev10012768m.g	-3.07686	0	NDR1/HIN1-like 1
Ciclev10013191m.g	-3.93223	0	Bifunctional inhibitor/lipid-transfer protein/seed storage 2S albumin superfamily protein
Ciclev10013129m.g	-2.62587	0	0
Ciclev10026552m.g	-2.97317	0	Lactoylglutathione lyase / glyoxalase I family protein
Ciclev10025382m.g	-3.40229	0	ferulic acid 5-hydroxylase 1
Ciclev10025446m.g	-2.70146	0	Sulfite exporter TauE/SafE family protein
Ciclev10026210m.g	-2.14119	0	xyloglucan endotransglucosylase/hydrolase 6
Ciclev10026457m.g	-3.87221	0	K-box region and MADS-box transcription factor family protein
Ciclev10025415m.g	-3.16567	0	0
Ciclev10028959m.g	-2.97822	0	basic chitinase
Ciclev10028964m.g	-5.23598	0	basic chitinase
Ciclev10028831m.g	-6.62013	0	basic chitinase
Ciclev10027967m.g	-1.42678	0	long-chain acyl-CoA synthetase 2
Ciclev10028904m.g	-3.57569	0	NmrA-like negative transcriptional regulator family protein
Ciclev10028106m.g	-3.11269	0	plasma membrane intrinsic protein 1A
Ciclev10028101m.g	-2.76948	0	proline-rich protein 2
Ciclev10028239m.g	-3.29469	0	cytochrome P450, family 76, subfamily C, polypeptide 4
Ciclev10029517m.g	-2.84417	0	outer plastid envelope protein 16-1
Ciclev10005563m.g	-1.72617	0	Haloacid dehalogenase-like hydrolase (HAD) superfamily protein
Ciclev10005144m.g	-2.38409	0	nuclear factor Y, subunit A1
Ciclev10006211m.g	-4.17577	0	Serine protease inhibitor, potato inhibitor I-type family protein
Ciclev10004728m.g	1.63139	0	phosphate starvation-induced gene 3
Ciclev10011536m.g	-1.7862	1.68e-307	glycerol-3-phosphate acyltransferase 6
Ciclev10022911m.g	-4.18977	1.95e-303	Kunitz family trypsin and protease inhibitor protein
Ciclev10021060m.g	-2.14869	1.82e-300	DCD (Development and Cell Death) domain protein
Ciclev10011584m.g	1.61104	5.89e-300	Methylenetetrahydrofolate reductase family protein
Ciclev10031429m.g	-1.39619	6.44e-297	Pectate lyase family protein
Ciclev10007733m.g	-2.08402	1.49e-296	4-coumarate:CoA ligase 2
Ciclev10001578m.g	-3.34814	1.56e-296	SGNH hydrolase-type esterase superfamily protein
Ciclev10022129m.g	-6.31619	3.31e-287	Kunitz family trypsin and protease inhibitor protein
Ciclev10017086m.g	-3.11793	4.46e-285	Heavy metal transport/detoxification superfamily protein
Ciclev10009423m.g	-3.04935	7.36e-284	0
Ciclev10022313m.g	-3.58613	4.83e-282	Plant invertase/pectin methylesterase inhibitor superfamily protein
Ciclev10000174m.g	-2.07695	2e-280	Leucine-rich repeat protein kinase family protein
Ciclev10021469m.g	-1.9459	1.35e-279	atypical CYS HIS rich thioredoxin 4
Ciclev10028975m.g	-1.86361	2.79e-272	plasma membrane intrinsic protein 2;4
Ciclev10009083m.g	1.83424	6.99e-270	SPX domain gene 2
Ciclev10011176m.g	-1.39016	4.27e-268	delta 1-pyrroline-5-carboxylate synthase 2
Ciclev10019801m.g	-3.35379	2.49e-265	cytochrome P450, family 71, subfamily A, polypeptide 26
Ciclev10014770m.g	-1.72775	3.04e-264	tonoplast dicarboxylate transporter
Ciclev10011307m.g	-4.30912	5.59e-264	with no lysine (K) kinase 5
Ciclev10031467m.g	-5.00547	1.56e-260	3-ketoacyl-CoA synthase 19
Ciclev10020787m.g	1.3172	1.67e-257	Pectin lyase-like superfamily protein
Ciclev10025354m.g	-1.84491	1.45e-254	P-loop containing nucleoside triphosphate hydrolases superfamily protein
Ciclev10015870m.g	-1.23259	5.48e-251	Peroxidase superfamily protein
Ciclev10018596m.g	-1.46709	2.57e-249	BCL-2-associated athanogene 6
Ciclev10005594m.g	-2.36498	4.99e-245	Remorin family protein
Ciclev10020247m.g	3.42969	3.84e-243	D-mannose binding lectin protein with Apple-like carbohydrate-binding domain
Ciclev10025331m.g	-2.00326	6.59e-239	LIM domain-containing protein
Ciclev10023104m.g	-2.4726	5.44e-238	0
Ciclev10006308m.g	-2.02897	1.52e-236	drought-induced 21
Ciclev10011683m.g	1.02509	5.66e-236	Transducin family protein / WD-40 repeat family protein
Ciclev10004541m.g	-1.4164	7.87e-234	Major facilitator superfamily protein
Ciclev10019706m.g	-3.06519	7.28e-232	cytochrome P450, family 82, subfamily G, polypeptide 1
Ciclev10022756m.g	-1.98295	1.33e-231	0
Ciclev10026154m.g	1.77365	2.05e-228	myo-inositol oxygenase 1
Ciclev10026887m.g	1.18811	6.87e-227	Scorpion toxin-like knottin superfamily protein
Ciclev10008705m.g	2.04767	6.48e-224	lysine-ketoglutarate reductase/saccharopine dehydrogenase bifunctional enzyme
Ciclev10031648m.g	2.45979	2.29e-223	PLC-like phosphodiesterases superfamily protein
Ciclev10015707m.g	-1.26816	4.55e-223	GDSL-like Lipase/Acylhydrolase superfamily protein
Ciclev10021486m.g	-2.8418	2.43e-221	0
Ciclev10018293m.g	-3.37172	3.26e-220	S-locus lectin protein kinase family protein
Ciclev10001726m.g	-2.27393	9.22e-220	Peroxidase superfamily protein
Ciclev10032973m.g	-1.31371	2.84e-219	MLP-like protein 423
Ciclev10022909m.g	-6.21162	1.88e-218	Serine protease inhibitor, potato inhibitor I-type family protein
Ciclev10011910m.g	-1.70087	1.61e-217	F-box family protein
Ciclev10016613m.g	-1.16871	2.19e-217	vesicle-associated membrane protein 726
Ciclev10002707m.g	-5.94001	2.84e-217	K-box region and MADS-box transcription factor family protein
Ciclev10008646m.g	-1.09542	1.16e-216	Peroxisomal membrane 22 kDa (Mpv17/PMP22) family protein
Ciclev10009567m.g	1.26282	4.74e-215	Bifunctional inhibitor/lipid-transfer protein/seed storage 2S albumin superfamily protein
Ciclev10009622m.g	-1.47744	3.03e-214	temperature-induced lipocalin
Ciclev10003927m.g	-1.79259	5.08e-211	DNAse I-like superfamily protein
Ciclev10001508m.g	1.13224	2.06e-210	KNOTTED-like from Arabidopsis thaliana
Ciclev10028374m.g	-2.1294	2.82e-209	Eukaryotic aspartyl protease family protein
Ciclev10022967m.g	-2.3007	3.31e-209	Bifunctional inhibitor/lipid-transfer protein/seed storage 2S albumin superfamily protein
Ciclev10021137m.g	-1.47057	2.95e-208	TIFY domain/Divergent CCT motif family protein
Ciclev10012433m.g	1.70592	1.6e-206	NAD(P)-binding Rossmann-fold superfamily protein
Ciclev10026759m.g	1.81702	6.2e-205	ralf-like 34
Ciclev10028688m.g	-2.94429	4.72e-204	2-oxoglutarate (2OG) and Fe(II)-dependent oxygenase superfamily protein
Ciclev10008681m.g	-1.76252	3.07e-202	Galactose oxidase/kelch repeat superfamily protein
Ciclev10002761m.g	-1.23306	1.87e-200	histidine-containing phosphotransmitter 1
Ciclev10029987m.g	-3.33497	3.11e-200	0
Ciclev10019638m.g	-1.1197	6.07e-200	aldehyde dehydrogenase 2B4
Ciclev10004839m.g	2.79116	2.11e-195	Major facilitator superfamily protein
Ciclev10001559m.g	-1.35038	9.9e-194	Papain family cysteine protease
Ciclev10013197m.g	-3.18039	1.1e-193	PHYTOSULFOKINE 3 PRECURSOR
Ciclev10001068m.g	-2.37405	2.64e-189	HXXXD-type acyl-transferase family protein
Ciclev10011612m.g	-4.86402	8.2e-188	CVP2 like 1
Ciclev10005627m.g	-2.43241	2.49e-187	expansin B2
Ciclev10004574m.g	-3.3901	1.81e-185	CAP160 protein
Ciclev10021785m.g	-2.64568	3.78e-185	voltage dependent anion channel 3
Ciclev10021095m.g	-1.26179	4.95e-181	chlorophyllase 1
Ciclev10027955m.g	-2.62366	1.43e-180	BEL1-like homeodomain 1
Ciclev10001604m.g	-1.66461	4.56e-180	0
Ciclev10021291m.g	3.83408	2.5e-179	0
Ciclev10008774m.g	-1.50832	3.55e-177	Outward rectifying potassium channel protein
Ciclev10011201m.g	-1.02211	5.34e-177	BEL1-like homeodomain 1
Ciclev10030476m.g	-1.1812	1.61e-174	callose synthase 1
Ciclev10007368m.g	1.61939	2.11e-174	H(+)-ATPase 2
Ciclev10016517m.g	-3.36198	2.47e-173	Nuclear transport factor 2 (NTF2) family protein
Ciclev10028412m.g	-2.55679	6.91e-171	cation exchanger 1
Ciclev10004738m.g	1.31824	1.49e-170	3-ketoacyl-CoA synthase 11
Ciclev10005815m.g	-4.042	1.6e-170	late embryogenesis abundant domain-containing protein / LEA domain-containing protein
Ciclev10012384m.g	-1.79592	2.51e-170	plasma membrane intrinsic protein 1;4
Ciclev10008143m.g	-1.29461	4.99e-170	Eukaryotic aspartyl protease family protein
Ciclev10010861m.g	-2.04831	2.2e-168	HXXXD-type acyl-transferase family protein
Ciclev10001187m.g	-1.86669	2.58e-166	DC1 domain-containing protein
Ciclev10031306m.g	1.9364	3.05e-166	related to AP2.7
Ciclev10017206m.g	-3.17607	8.33e-165	0
Ciclev10020512m.g	-1.78813	2.31e-164	Protein of unknown function (DUF506)
Ciclev10033373m.g	-2.84725	1.65e-159	UDP-Glycosyltransferase superfamily protein
Ciclev10019749m.g	-1.78591	6.54e-159	Basic helix-loop-helix (bHLH) DNA-binding family protein
Ciclev10023053m.g	-2.69218	3.14e-158	Bifunctional inhibitor/lipid-transfer protein/seed storage 2S albumin superfamily protein
Ciclev10009650m.g	-4.31147	4.41e-158	Polyketide cyclase/dehydrase and lipid transport superfamily protein
Ciclev10016392m.g	1.96324	5.82e-158	0
Ciclev10014058m.g	-2.88821	2.72e-156	P-glycoprotein 9
Ciclev10017055m.g	1.65125	2.75e-155	MLP-like protein 43
Ciclev10008633m.g	-1.44825	4.73e-155	CCCH-type zinc finger family protein
Ciclev10018919m.g	-2.13555	6.26e-155	Ribonuclease P protein subunit P38-related
Ciclev10031096m.g	1.16679	1.43e-153	Kinase interacting (KIP1-like) family protein
Ciclev10028651m.g	-1.48772	5.6e-153	GroES-like zinc-binding alcohol dehydrogenase family protein
Ciclev10017032m.g	-1.11208	5.32e-151	RING/U-box superfamily protein
Ciclev10004597m.g	-1.07641	3.16e-149	evolutionarily conserved C-terminal region 8
Ciclev10018887m.g	-2.8491	6.69e-149	ATPase, AAA-type, CDC48 protein
Ciclev10005421m.g	-4.19671	1.09e-148	chitinase-like protein 2
Ciclev10028349m.g	-1.98884	1.37e-146	serine carboxypeptidase-like 6
Ciclev10024705m.g	-1.96209	2.65e-146	multidrug resistance-associated protein 6
Ciclev10012726m.g	-2.76933	3.18e-145	0
Ciclev10021319m.g	-1.6695	1.29e-144	KNOTTED-like homeobox of Arabidopsis thaliana 7
Ciclev10016585m.g	-1.14731	1.36e-144	COLD REGULATED 314 INNER MEMBRANE 1
Ciclev10018595m.g	-1.3922	3.04e-144	Disease resistance protein (TIR-NBS-LRR class) family
Ciclev10020967m.g	-1.81741	7.72e-144	myb domain protein 96
Ciclev10008645m.g	-2.5534	1.16e-143	OSBP(oxysterol binding protein)-related protein 4B
Ciclev10028518m.g	-1.10103	3.07e-143	S-methyl-5-thioribose kinase
Ciclev10024709m.g	1.45067	7.24e-143	pleiotropic drug resistance 12
Ciclev10014209m.g	-1.10263	5.44e-142	lipoxygenase 2
Ciclev10012170m.g	-5.18403	5.87e-142	Peroxidase superfamily protein
Ciclev10000069m.g	-1.05948	3.35e-141	T-complex protein 11
Ciclev10013967m.g	3.28727	1.19e-139	0
Ciclev10032648m.g	-1.11286	3.11e-139	Rubber elongation factor protein (REF)
Ciclev10014227m.g	-1.90036	1.24e-137	glutamate receptor 2.7
Ciclev10013188m.g	-5.00443	1.42e-137	Bifunctional inhibitor/lipid-transfer protein/seed storage 2S albumin superfamily protein
Ciclev10019686m.g	-3.66275	1.48e-137	beta vacuolar processing enzyme
Ciclev10033001m.g	-2.08423	2.46e-137	glutathione S-transferase PHI 10
Ciclev10015129m.g	-2.8941	8.43e-137	high affinity nitrate transporter 2.7
Ciclev10002768m.g	-6.73553	1.82e-136	Heavy metal transport/detoxification superfamily protein
Ciclev10020164m.g	2.93772	5.52e-136	beta-6 tubulin
Ciclev10030649m.g	-1.24647	6.23e-136	NADPH/respiratory burst oxidase protein D
Ciclev10029475m.g	-2.04766	7.13e-136	copper transporter 1
Ciclev10015465m.g	-2.47415	1.32e-135	0
Ciclev10012862m.g	-2.67585	3.33e-134	0
Ciclev10029196m.g	1.01992	3.51e-134	copper/zinc superoxide dismutase 2
Ciclev10028078m.g	-1.5653	5.13e-134	glutamine-dependent asparagine synthase 1
Ciclev10032920m.g	-2.24105	6.68e-133	0
Ciclev10031967m.g	-4.11809	7.18e-133	camelliol C synthase 1
Ciclev10017006m.g	-2.46175	5.65e-132	LOB domain-containing protein 25
Ciclev10008946m.g	-1.08738	6.45e-132	CHY-type/CTCHY-type/RING-type Zinc finger protein
Ciclev10019825m.g	-1.09224	5.1e-131	glycerol-3-phosphate acyltransferase 8
Ciclev10015700m.g	1.03262	9.34e-130	2-oxoglutarate (2OG) and Fe(II)-dependent oxygenase superfamily protein
Ciclev10014888m.g	-4.94166	1.42e-129	Plant invertase/pectin methylesterase inhibitor superfamily
Ciclev10019186m.g	1.01804	1.48e-129	GRAS family transcription factor
Ciclev10012556m.g	-2.74701	2.24e-129	myb-like HTH transcriptional regulator family protein
Ciclev10012978m.g	-4.37507	1.58e-128	Late Embryogenesis Abundant 4-5
Ciclev10016401m.g	-3.43179	1.37e-127	Heavy metal transport/detoxification superfamily protein
Ciclev10007305m.g	-1.01397	3.63e-127	autoinhibited Ca2+ -ATPase, isoform 8
Ciclev10019130m.g	-2.14725	8.75e-127	POX (plant homeobox) family protein
Ciclev10015776m.g	1.42454	1.6e-126	xyloglucan endotransglucosylase/hydrolase 8
Ciclev10001255m.g	1.45132	4.21e-126	C2H2-like zinc finger protein
Ciclev10028812m.g	-8.49091	4.77e-126	Aldolase-type TIM barrel family protein
Ciclev10028495m.g	-1.45745	7.97e-126	highly ABA-induced PP2C gene 2
Ciclev10027908m.g	-1.11622	2.58e-125	F-box family protein
Ciclev10008638m.g	-1.9032	3.05e-125	alpha/beta-Hydrolases superfamily protein
Ciclev10016616m.g	-4.63354	3.88e-125	0
Ciclev10032372m.g	1.41541	4.11e-125	methyl esterase 17
Ciclev10020737m.g	-1.9263	2.51e-124	Glutaredoxin family protein
Ciclev10025900m.g	-4.44247	3.96e-124	GDSL-like Lipase/Acylhydrolase superfamily protein
Ciclev10005343m.g	-1.53634	9.43e-124	SPFH/Band 7/PHB domain-containing membrane-associated protein family
Ciclev10024819m.g	-3.22373	2.89e-123	lipoxygenase 3
Ciclev10026107m.g	-1.49084	1.51e-122	myb domain protein 73
Ciclev10004694m.g	-2.23778	2.36e-122	phosphate transporter 1;7
Ciclev10020996m.g	-1.33933	2.97e-122	alpha/beta-Hydrolases superfamily protein
Ciclev10011000m.g	-1.15937	7.88e-122	H(+)-ATPase 4
Ciclev10032931m.g	-1.03602	3.8e-120	dehydroascorbate reductase
Ciclev10012352m.g	1.26711	4.16e-118	homeobox 3
Ciclev10001881m.g	-1.82829	1.12e-117	alpha/beta-Hydrolases superfamily protein
Ciclev10013679m.g	-5.65864	1.28e-117	Leucine-rich repeat receptor-like protein kinase family protein
Ciclev10008130m.g	-1.09783	1.56e-117	Major facilitator superfamily protein
Ciclev10028003m.g	1.2188	2.04e-117	Plant U-Box 15
Ciclev10032743m.g	-2.39435	2.61e-116	glutathione S-transferase PHI 9
Ciclev10012493m.g	1.22041	3.11e-116	NAD(P)-binding Rossmann-fold superfamily protein
Ciclev10031220m.g	1.38458	7.55e-116	Pectin lyase-like superfamily protein
Ciclev10020693m.g	1.85064	1.2e-115	phosphoenolpyruvate carboxylase kinase 1
Ciclev10000781m.g	-1.1208	2.46e-114	sodium hydrogen exchanger 2
Ciclev10018639m.g	-3.75491	9.78e-114	cellulose synthase A4
Ciclev10020159m.g	1.03162	1.33e-113	ACT domain repeat 8
Ciclev10031051m.g	-2.17552	2.03e-113	Major facilitator superfamily protein
Ciclev10031757m.g	1.28505	1.2e-112	TCP family transcription factor
Ciclev10022120m.g	-2.97916	4.44e-112	TSPO(outer membrane tryptophan-rich sensory protein)-related
Ciclev10028125m.g	1.05675	7e-112	Major facilitator superfamily protein
Ciclev10000236m.g	-1.73306	3.41e-111	lipoxygenase 1
Ciclev10006194m.g	-3.28468	4.53e-111	Ribosomal protein S24e family protein
Ciclev10018374m.g	-1.27951	6.53e-110	Oxidoreductase, zinc-binding dehydrogenase family protein
Ciclev10022936m.g	-7.74616	1.67e-109	AGAMOUS-like 19
Ciclev10001335m.g	2.67261	2.15e-109	nodulin MtN21 /EamA-like transporter family protein
Ciclev10026004m.g	1.15078	3.2e-109	Protein kinase superfamily protein
Ciclev10011699m.g	-3.91833	9.79e-109	HXXXD-type acyl-transferase family protein
Ciclev10025847m.g	2.11318	1.63e-107	GDSL lipase 1
Ciclev10031055m.g	-1.38248	2.24e-107	Major facilitator superfamily protein
Ciclev10005795m.g	-1.03966	3.01e-107	Cytochrome b561/ferric reductase transmembrane protein family
Ciclev10017219m.g	-1.46616	3.25e-107	cell wall protein precursor, putative
Ciclev10014421m.g	-1.06513	1.08e-106	AMP-dependent synthetase and ligase family protein
Ciclev10000220m.g	-2.04816	2.08e-106	nitrate reductase 1
Ciclev10000645m.g	-3.67639	2.18e-106	with no lysine (K) kinase 4
Ciclev10031461m.g	-1.85477	1.05e-105	0
Ciclev10010403m.g	1.62185	2.6e-105	AP2/B3 transcription factor family protein
Ciclev10023143m.g	-2.68965	2.82e-105	0
Ciclev10032534m.g	1.15137	3.57e-105	tonoplast intrinsic protein 1;3
Ciclev10006099m.g	2.22997	2.17e-104	MLP-like protein 423
Ciclev10021362m.g	-1.53561	3.38e-104	0
Ciclev10016924m.g	-1.56732	9.37e-104	0
Ciclev10022290m.g	-1.25558	1.57e-103	Late embryogenesis abundant (LEA) hydroxyproline-rich glycoprotein family
Ciclev10010142m.g	11.1013	2.15e-103	0
Ciclev10033011m.g	-2.23172	2.32e-103	HVA22 homologue E
Ciclev10008610m.g	-2.48847	3.59e-103	Protein phosphatase 2C family protein
Ciclev10029179m.g	-1.22847	3.83e-103	0
Ciclev10009990m.g	-4.84273	4.24e-103	0
Ciclev10023404m.g	1.28654	3.08e-102	GDSL-like Lipase/Acylhydrolase superfamily protein
Ciclev10004387m.g	1.53704	1.1e-100	0
Ciclev10004905m.g	-1.65488	1.59e-99	Exostosin family protein
Ciclev10024875m.g	-1.17038	1.61e-99	Protein of unknown function (duplicated DUF1399)
Ciclev10026628m.g	-1.32639	2.18e-99	0
Ciclev10005374m.g	-1.4984	2.44e-99	S-adenosyl-L-methionine-dependent methyltransferases superfamily protein
Ciclev10032034m.g	2.48197	3.76e-99	AT-hook protein of GA feedback 2
Ciclev10022032m.g	1.21039	3.82e-99	indole-3-acetic acid inducible 14
Ciclev10000809m.g	-1.85338	2.38e-98	cytochrome P450, family 82, subfamily C, polypeptide 4
Ciclev10027745m.g	-1.07215	4.47e-98	phototropin 2
Ciclev10032089m.g	-1.56314	1.02e-97	PLATZ transcription factor family protein
Ciclev10016522m.g	-1.54244	1.8e-97	0
Ciclev10026201m.g	1.58578	1.8e-97	GDSL-motif lipase 5
Ciclev10032961m.g	1.15017	1.98e-97	0
Ciclev10000364m.g	-2.78245	2.36e-97	Subtilisin-like serine endopeptidase family protein
Ciclev10004801m.g	-1.49467	4.35e-97	aspartic proteinase A1
Ciclev10019565m.g	1.09049	5.16e-97	RING/U-box superfamily protein
Ciclev10017285m.g	-1.04066	5.49e-97	cystatin B
Ciclev10019292m.g	1.11052	7.6e-97	homolog of yeast CDT1 A
Ciclev10031481m.g	1.37978	9.29e-97	IQ-domain 11
Ciclev10031855m.g	-1.0154	5.9e-96	Zinc-binding alcohol dehydrogenase family protein
Ciclev10012286m.g	-1.7939	7.99e-96	ARM repeat superfamily protein
Ciclev10017398m.g	-2.46103	1.5e-95	Protein of unknown function (DUF 3339)
Ciclev10028751m.g	-6.78563	6.78e-95	decapping 1
Ciclev10015623m.g	-1.14693	1.67e-94	TRICHOME BIREFRINGENCE-LIKE 36
Ciclev10028594m.g	-1.05439	7.31e-94	fructose-bisphosphate aldolase 2
Ciclev10023642m.g	-2.43674	2.41e-93	0
Ciclev10014641m.g	-2.23482	3.08e-93	Leucine-rich repeat transmembrane protein kinase
Ciclev10002766m.g	-1.7753	3.33e-93	0
Ciclev10022370m.g	2.69976	4.04e-93	AUX/IAA transcriptional regulator family protein
Ciclev10026825m.g	-2.15074	1.26e-92	Chaperone DnaJ-domain superfamily protein
Ciclev10025445m.g	-4.44181	1.7e-92	cytochrome P450, family 71, subfamily B, polypeptide 34
Ciclev10020136m.g	-1.28743	2.31e-92	methionine gamma-lyase
Ciclev10028910m.g	1.06682	3.27e-92	Homeodomain-like transcriptional regulator
Ciclev10032932m.g	-1.42273	4.11e-92	Calcium-binding EF hand family protein
Ciclev10012232m.g	-1.81859	9.12e-92	nuclear factor Y, subunit A10
Ciclev10011669m.g	-1.03186	1.34e-91	Transmembrane amino acid transporter family protein
Ciclev10007321m.g	-2.55219	2.61e-91	Cellulose synthase family protein
Ciclev10033287m.g	-1.46339	4.43e-91	0
Ciclev10031899m.g	1.08392	1.5e-90	Serine/threonine-protein kinase WNK (With No Lysine)-related
Ciclev10031215m.g	-3.59941	2.99e-90	cytochrome P450, family 82, subfamily C, polypeptide 4
Ciclev10027954m.g	-8.22142	4.84e-90	white-brown complex homolog protein 11
Ciclev10005356m.g	1.10548	1.38e-89	0
Ciclev10005099m.g	-1.00438	1.55e-89	hydroxymethylglutaryl-CoA synthase / HMG-CoA synthase / 3-hydroxy-3-methylglutaryl coenzyme A synthase
Ciclev10017145m.g	-1.05186	1.84e-89	Glycine-rich protein family
Ciclev10007998m.g	-1.6569	2.01e-88	cytochrome P450, family 71, subfamily A, polypeptide 22
Ciclev10025511m.g	-1.15015	2.06e-88	Sulfite exporter TauE/SafE family protein
Ciclev10029177m.g	-1.10101	2.57e-88	Thioredoxin superfamily protein
Ciclev10020482m.g	1.04772	4.66e-88	zinc ion binding
Ciclev10002332m.g	-1.30153	4.89e-88	Thioredoxin superfamily protein
Ciclev10016841m.g	-1.50395	2.02e-87	squamosa promoter binding protein-like 4
Ciclev10013394m.g	-1.77869	3.3e-87	PLC-like phosphodiesterases superfamily protein
Ciclev10004866m.g	1.07768	7.86e-87	0
Ciclev10002569m.g	1.12236	1.37e-86	AUX/IAA transcriptional regulator family protein
Ciclev10028894m.g	-1.18284	2.4e-86	NmrA-like negative transcriptional regulator family protein
Ciclev10028170m.g	-1.28465	2.46e-86	polyol/monosaccharide transporter 5
Ciclev10015258m.g	-3.79637	6.06e-86	S-locus lectin protein kinase family protein
Ciclev10014738m.g	-1.40402	1.15e-85	inositol transporter 2
Ciclev10009208m.g	-1.90814	7.22e-85	alpha/beta-Hydrolases superfamily protein
Ciclev10006489m.g	-3.55798	1.25e-84	NAD(P)-binding Rossmann-fold superfamily protein
Ciclev10005200m.g	-1.85757	1.29e-84	Protein phosphatase 2C family protein
Ciclev10004177m.g	1.0259	1.58e-84	timeless family protein
Ciclev10001166m.g	-2.42303	1.66e-84	Major facilitator superfamily protein
Ciclev10027850m.g	-1.73991	2.56e-84	subtilase 1.3
Ciclev10020963m.g	-1.2355	2.8e-84	alpha/beta-Hydrolases superfamily protein
Ciclev10000203m.g	1.12319	8.88e-84	Actin-binding FH2 (formin homology 2) family protein
Ciclev10030988m.g	-1.68347	2.99e-83	Major facilitator superfamily protein
Ciclev10032930m.g	-1.48132	2.58e-82	high mobility group B1
Ciclev10020607m.g	-1.03723	3.04e-82	alcohol dehydrogenase 1
Ciclev10010292m.g	-1.40224	8.35e-82	zinc transporter 11 precursor
Ciclev10012693m.g	-1.30146	1.45e-81	cystatin B
Ciclev10015110m.g	-1.83698	2.95e-81	ACT domain repeat 6
Ciclev10006181m.g	-1.83976	3.21e-81	methionine sulfoxide reductase B 2
Ciclev10015934m.g	-1.23529	3.29e-81	Plastid-lipid associated protein PAP / fibrillin family protein
Ciclev10000060m.g	-1.00805	7.25e-81	P-glycoprotein 2
Ciclev10014396m.g	-1.2081	1.21e-80	oligopeptide transporter
Ciclev10030795m.g	-2.12143	3.2e-80	Pleckstrin homology (PH) and lipid-binding START domains-containing protein
Ciclev10002054m.g	-1.72148	3.57e-80	6-phosphogluconolactonase 1
Ciclev10023557m.g	-4.27958	3.97e-80	Kunitz family trypsin and protease inhibitor protein
Ciclev10031586m.g	-1.61353	5.13e-80	Transmembrane amino acid transporter family protein
Ciclev10008720m.g	2.04529	8.62e-80	Basic-leucine zipper (bZIP) transcription factor family protein
Ciclev10008649m.g	-1.20249	1.14e-79	early nodulin-like protein 1
Ciclev10007969m.g	-1.38856	1.45e-79	diacylglycerol kinase 5
Ciclev10001873m.g	-1.18097	2.28e-79	beta carbonic anhydrase 5
Ciclev10010416m.g	-3.59511	1.37e-78	cycloartenol synthase 1
Ciclev10016622m.g	-2.57827	3.88e-78	Tetraspanin family protein
Ciclev10000788m.g	-2.12188	7.21e-78	Major facilitator superfamily protein
Ciclev10001811m.g	1.44978	7.36e-78	basic helix-loop-helix (bHLH) DNA-binding superfamily protein
Ciclev10014930m.g	-2.07411	1.19e-77	cytochrome P450, family 96, subfamily A, polypeptide 1
Ciclev10018693m.g	-1.20912	1.52e-77	Disease resistance protein (TIR-NBS-LRR class) family
Ciclev10001976m.g	-1.50172	3.77e-77	NAC (No Apical Meristem) domain transcriptional regulator superfamily protein
Ciclev10005208m.g	-1.04751	9.35e-77	2-oxoglutarate (2OG) and Fe(II)-dependent oxygenase superfamily protein
Ciclev10016906m.g	-1.89211	2.5e-76	RING-H2 finger A2A
Ciclev10029281m.g	-1.09454	3.5e-76	Leucine-rich repeat (LRR) family protein
Ciclev10026007m.g	-1.98561	4.65e-76	cinnamoyl coa reductase 1
Ciclev10030485m.g	-1.58239	7.11e-76	DNA binding;ATP binding
Ciclev10014762m.g	-1.20705	7.7e-76	0
Ciclev10021848m.g	-3.32728	8.87e-76	0
Ciclev10012011m.g	-1.4176	3.21e-75	geranylgeranyl pyrophosphate synthase 1
Ciclev10028616m.g	-1.2399	3.37e-75	xylem cysteine peptidase 1
Ciclev10020410m.g	1.02363	1.36e-74	Haloacid dehalogenase-like hydrolase (HAD) superfamily protein
Ciclev10013652m.g	-1.87553	2.4e-74	Leucine-rich repeat protein kinase family protein
Ciclev10026226m.g	-1.69638	1.5e-73	Sec14p-like phosphatidylinositol transfer family protein
Ciclev10001395m.g	2.71523	2.74e-73	Chalcone and stilbene synthase family protein
Ciclev10026754m.g	-2.79334	3.76e-73	Dormancy/auxin associated family protein
Ciclev10022809m.g	-1.45684	9.33e-73	0
Ciclev10009067m.g	-1.56594	1.33e-72	S-adenosyl-L-methionine-dependent methyltransferases superfamily protein
Ciclev10026775m.g	-2.0444	5.25e-72	0
Ciclev10030030m.g	1.15782	5.55e-72	Cell division control, Cdc6
Ciclev10008983m.g	-2.14482	6.46e-72	Phospholipid/glycerol acyltransferase family protein
Ciclev10026617m.g	-1.09822	1.38e-71	Isochorismatase family protein
Ciclev10022668m.g	-2.95412	1.49e-71	0
Ciclev10009879m.g	-3.73407	3.39e-71	squamosa promoter binding protein-like 5
Ciclev10013661m.g	-2.79952	5.47e-71	0
Ciclev10019408m.g	-1.58923	7e-71	calcium exchanger 7
Ciclev10031130m.g	1.21142	8.71e-71	Seven transmembrane MLO family protein
Ciclev10009739m.g	1.00104	2.47e-70	0
Ciclev10028247m.g	-1.64317	2.89e-70	UDP-Glycosyltransferase superfamily protein
Ciclev10008176m.g	-1.08836	5.08e-70	O-Glycosyl hydrolases family 17 protein
Ciclev10008211m.g	-1.48983	8.36e-70	amino acid permease 7
Ciclev10025451m.g	1.1684	9.06e-70	Cytochrome P450 superfamily protein
Ciclev10005245m.g	-7.05411	1.16e-69	strictosidine synthase-like 2
Ciclev10007177m.g	-1.64672	1.26e-69	phosphate transporter 1;7
Ciclev10020814m.g	-1.25464	4.49e-69	O-methyltransferase 1
Ciclev10014887m.g	-1.15108	1.03e-68	beta glucosidase 46
Ciclev10005225m.g	-1.039	1.16e-68	2-oxoglutarate (2OG) and Fe(II)-dependent oxygenase superfamily protein
Ciclev10022366m.g	-1.16602	1.22e-68	peptidemethionine sulfoxide reductase 1
Ciclev10001677m.g	-8.13832	1.33e-68	2-oxoglutarate (2OG) and Fe(II)-dependent oxygenase superfamily protein
Ciclev10009484m.g	-1.06497	2.48e-68	ethylene responsive element binding factor 4
Ciclev10006215m.g	-2.82583	2.35e-67	0
Ciclev10016828m.g	-1.28385	2.75e-67	Disease resistance-responsive (dirigent-like protein) family protein
Ciclev10012535m.g	-1.57996	3.03e-67	NAD(P)-binding Rossmann-fold superfamily protein
Ciclev10009446m.g	1.19488	3.19e-67	Putative lysine decarboxylase family protein
Ciclev10029856m.g	-1.25698	5.31e-67	serine carboxypeptidase-like 51
Ciclev10014632m.g	-3.69826	7.36e-67	terpene synthase 14
Ciclev10016618m.g	2.17549	8.62e-67	plasma-membrane associated cation-binding protein 1
Ciclev10007082m.g	-1.64633	2.9e-66	cyclic nucleotide gated channel 1
Ciclev10015234m.g	-2.88028	3.83e-66	HXXXD-type acyl-transferase family protein
Ciclev10006235m.g	1.83181	6.15e-66	0
Ciclev10012748m.g	-3.18524	6.53e-66	Late embryogenesis abundant (LEA) hydroxyproline-rich glycoprotein family
Ciclev10032012m.g	-3.20588	1.66e-65	WRKY DNA-binding protein 28
Ciclev10004012m.g	-2.38058	4.17e-65	0
Ciclev10017039m.g	4.13673	6.12e-65	MLP-like protein 28
Ciclev10016221m.g	-1.39702	1.41e-64	PQ-loop repeat family protein / transmembrane family protein
Ciclev10014926m.g	-1.38671	2.11e-64	MATE efflux family protein
Ciclev10030771m.g	-2.14464	3.01e-64	Terpenoid cyclases family protein
Ciclev10007443m.g	-1.81787	7.29e-64	receptor kinase 3
Ciclev10008099m.g	-1.60351	8.65e-64	cytochrome P450, family 76, subfamily C, polypeptide 4
Ciclev10022951m.g	-1.15947	2.15e-63	response to low sulfur 2
Ciclev10018908m.g	-2.25217	3.6e-63	Leucine-rich repeat transmembrane protein kinase
Ciclev10002984m.g	-1.67491	3.82e-63	GAST1 protein homolog 1
Ciclev10022159m.g	-3.91792	7.12e-63	germin-like protein 10
Ciclev10018906m.g	-2.25002	7.15e-63	receptor-like protein kinase 1
Ciclev10009963m.g	-1.84401	1.38e-62	pinoid-binding protein 1
Ciclev10014860m.g	-1.47831	1.49e-62	non-specific phospholipase C2
Ciclev10020975m.g	1.20758	2.53e-62	ARABIDOPSIS TRITHORAX-RELATED PROTEIN 6
Ciclev10019111m.g	-1.31311	4.94e-62	Mitochondrial substrate carrier family protein
Ciclev10008874m.g	-6.71382	6.69e-62	gibberellin 2-oxidase 8
Ciclev10019904m.g	-1.92461	7.3e-62	Eukaryotic aspartyl protease family protein
Ciclev10000425m.g	-1.14408	1.2e-61	DPP6 N-terminal domain-like protein
Ciclev10024338m.g	1.80057	1.27e-61	myb domain protein 86
Ciclev10031236m.g	1.29871	3.12e-61	cytochrome P450, family 87, subfamily A, polypeptide 6
Ciclev10022460m.g	-1.08775	3.51e-61	Ribonuclease III family protein
Ciclev10011694m.g	1.53835	3.6e-61	Sulfite exporter TauE/SafE family protein
Ciclev10031320m.g	1.46735	4.14e-61	O-fucosyltransferase family protein
Ciclev10022253m.g	-3.84728	1.48e-60	homeobox 7
Ciclev10020446m.g	-2.71533	1.5e-60	P-loop containing nucleoside triphosphate hydrolases superfamily protein
Ciclev10029053m.g	1.50904	2.42e-60	unknown seed protein like 1
Ciclev10018021m.g	1.29929	7.16e-60	0
Ciclev10014635m.g	1.33229	8.62e-60	nucleotide binding
Ciclev10024697m.g	-1.25644	8.65e-60	pleiotropic drug resistance 12
Ciclev10016980m.g	-4.06281	1.06e-59	0
Ciclev10015779m.g	-2.07274	1.4e-59	peroxidase 2
Ciclev10005336m.g	-2.58511	2.28e-59	2-oxoglutarate (2OG) and Fe(II)-dependent oxygenase superfamily protein
Ciclev10017352m.g	-1.69153	3.22e-59	Wound-responsive family protein
Ciclev10023012m.g	1.37166	6.01e-59	Gibberellin-regulated family protein
Ciclev10030593m.g	1.1406	6.03e-59	Argonaute family protein
Ciclev10006135m.g	1.85254	1.15e-58	histidine-containing phosphotransmitter 1
Ciclev10011731m.g	-1.29779	2.44e-58	Mannose-6-phosphate isomerase, type I
Ciclev10027468m.g	-1.86543	3.03e-58	S-locus lectin protein kinase family protein
Ciclev10026444m.g	-1.41127	3.49e-58	Late embryogenesis abundant (LEA) hydroxyproline-rich glycoprotein family
Ciclev10002164m.g	1.56605	5.7e-58	RNA-binding (RRM/RBD/RNP motifs) family protein
Ciclev10033345m.g	1.19368	1.35e-57	Transducin/WD40 repeat-like superfamily protein
Ciclev10019426m.g	-6.02566	1.51e-57	Major facilitator superfamily protein
Ciclev10011520m.g	-1.15964	2.08e-57	cytochrome P450, family 98, subfamily A, polypeptide 3
Ciclev10024246m.g	-1.34822	4.18e-57	TCP family transcription factor
Ciclev10033877m.g	-2.44868	4.39e-57	0
Ciclev10012631m.g	-1.01261	5.4e-57	Glutathione S-transferase family protein
Ciclev10030882m.g	1.07976	1.78e-56	Restriction endonuclease, type II-like superfamily protein
Ciclev10029774m.g	-2.59619	2.01e-56	0
Ciclev10009617m.g	-2.47169	5.77e-56	0
Ciclev10015035m.g	-1.05743	9.27e-56	MATE efflux family protein
Ciclev10007532m.g	-2.99386	1.26e-55	cycloartenol synthase 1
Ciclev10019207m.g	1.131	1.74e-55	sulfate transporter 3;1
Ciclev10020246m.g	1.58896	4.93e-55	0
Ciclev10005028m.g	-2.82483	1.7e-54	HXXXD-type acyl-transferase family protein
Ciclev10033694m.g	-1.45263	1.78e-54	Bifunctional inhibitor/lipid-transfer protein/seed storage 2S albumin superfamily protein
Ciclev10020377m.g	-1.686	2.27e-54	O-methyltransferase 1
Ciclev10028136m.g	-1.03179	4.03e-54	alpha/beta-Hydrolases superfamily protein
Ciclev10025160m.g	-1.2848	4.13e-54	actin binding protein family
Ciclev10025646m.g	-1.8479	9.13e-54	Phototropic-responsive NPH3 family protein
Ciclev10012482m.g	-1.54221	1.36e-53	UDP-Glycosyltransferase superfamily protein
Ciclev10032285m.g	-2.22397	1.58e-53	WRKY DNA-binding protein 57
Ciclev10001857m.g	1.08119	1.8e-53	0
Ciclev10003965m.g	-2.90409	1.88e-53	Leucine-rich repeat protein kinase family protein
Ciclev10016454m.g	-1.44257	2.21e-53	early nodulin-like protein 18
Ciclev10001946m.g	-1.0337	3.94e-53	NmrA-like negative transcriptional regulator family protein
Ciclev10014573m.g	-2.08322	5.68e-53	VACUOLAR SORTING RECEPTOR 6
Ciclev10028203m.g	-1.16322	5.85e-53	Amidase family protein
Ciclev10028437m.g	2.9104	1.3e-52	UDP-glucosyl transferase 76E2
Ciclev10024617m.g	-1.43258	2.42e-52	Zinc-binding dehydrogenase family protein
Ciclev10005365m.g	-1.78485	3.22e-52	Tetratricopeptide repeat (TPR)-like superfamily protein
Ciclev10021312m.g	-2.09297	3.84e-52	NAC domain containing protein 74
Ciclev10028113m.g	4.49984	3.88e-52	nine-cis-epoxycarotenoid dioxygenase 4
Ciclev10017223m.g	-2.78111	6.29e-52	Calcium-binding EF-hand family protein
Ciclev10026527m.g	-2.87006	1.13e-51	jasmonate-zim-domain protein 1
Ciclev10010044m.g	-3.15323	1.66e-51	serine-rich protein-related
Ciclev10011141m.g	-1.18749	1.74e-51	GRAS family transcription factor
Ciclev10028685m.g	-1.04789	2.44e-51	Calcium-binding EF-hand family protein
Ciclev10028752m.g	-1.82703	4.59e-51	magnesium transporter 4
Ciclev10024027m.g	3.00465	7.88e-51	Pectin lyase-like superfamily protein
Ciclev10031048m.g	1.32071	9.08e-51	SET domain protein 35
Ciclev10024236m.g	1.03678	9.53e-51	isochorismate synthase 2
Ciclev10033766m.g	-5.4046	1.9e-50	Terpenoid cyclases family protein
Ciclev10019473m.g	-1.39942	2.03e-50	Eukaryotic aspartyl protease family protein
Ciclev10017041m.g	-4.9263	4.46e-50	PLANT CADMIUM RESISTANCE 2
Ciclev10026526m.g	-2.04166	6.32e-50	stress enhanced protein 2
Ciclev10004484m.g	-5.52912	8.65e-50	Copper amine oxidase family protein
Ciclev10028137m.g	1.0206	1.02e-49	Plant protein of unknown function (DUF641)
Ciclev10009128m.g	-1.92178	1.34e-49	myb-like transcription factor family protein
Ciclev10021819m.g	1.74875	1.6e-49	Integral membrane HPP family protein
Ciclev10028400m.g	-5.57654	2.01e-49	Ankyrin repeat family protein
Ciclev10017776m.g	-4.53758	2.33e-49	lipoxygenase 2
Ciclev10010422m.g	-2.42276	2.65e-49	Calcium-binding EF-hand family protein
Ciclev10002678m.g	-1.50743	6.96e-49	Glutathione S-transferase family protein
Ciclev10030924m.g	1.18855	7.71e-49	Rad21/Rec8-like family protein
Ciclev10024045m.g	-2.60847	1.28e-48	Leucine-rich repeat transmembrane protein kinase
Ciclev10005158m.g	-1.38661	2.12e-48	Protein phosphatase 2C family protein
Ciclev10015042m.g	-2.14987	2.15e-48	UDP-Glycosyltransferase superfamily protein
Ciclev10005441m.g	-1.2153	3.25e-48	carboxyesterase 20
Ciclev10013028m.g	3.44311	3.88e-48	nodulin MtN21 /EamA-like transporter family protein
Ciclev10005615m.g	1.65764	4.35e-48	0
Ciclev10023949m.g	-7.57729	9.95e-48	RmlC-like cupins superfamily protein
Ciclev10033752m.g	1.00593	1.12e-47	KNOTTED1-like homeobox gene 6
Ciclev10025569m.g	-1.10823	1.27e-47	P-loop containing nucleoside triphosphate hydrolases superfamily protein
Ciclev10028195m.g	-1.11015	1.65e-47	Glucose-1-phosphate adenylyltransferase family protein
Ciclev10015955m.g	-2.85238	2.65e-47	Protein of unknown function (DUF506)
Ciclev10025649m.g	-2.001	3.83e-47	CBL-interacting protein kinase 25
Ciclev10031272m.g	-3.39507	7.22e-47	cytochrome P450, family 87, subfamily A, polypeptide 6
Ciclev10022568m.g	-3.62838	1.44e-46	AGAMOUS-like 20
Ciclev10001415m.g	-1.18872	3.35e-46	Plant stearoyl-acyl-carrier-protein desaturase family protein
Ciclev10000511m.g	-2.14599	3.69e-46	Protein kinase superfamily protein
Ciclev10001043m.g	-2.31906	5.7e-46	cytochrome P450, family 707, subfamily A, polypeptide 4
Ciclev10011613m.g	-1.01751	6.61e-46	Eukaryotic aspartyl protease family protein
Ciclev10001093m.g	-1.0141	1.11e-45	fatty acid amide hydrolase
Ciclev10031354m.g	1.06816	1.52e-45	Protein kinase superfamily protein
Ciclev10014259m.g	-1.00179	1.84e-45	S-locus lectin protein kinase family protein
Ciclev10024601m.g	1.36879	3.67e-45	beta-hexosaminidase 2
Ciclev10012588m.g	-3.01234	5.25e-45	FASCICLIN-like arabinogalactan-protein 11
Ciclev10000822m.g	1.03251	8.01e-45	fucosyltransferase 1
Ciclev10022647m.g	1.04033	1.39e-44	Phospholipase A2 family protein
Ciclev10026020m.g	-1.00425	1.41e-44	nuclear factor Y, subunit A3
Ciclev10008789m.g	-2.56512	1.44e-44	MBOAT (membrane bound O-acyl transferase) family protein
Ciclev10012865m.g	-1.33235	3.16e-44	0
Ciclev10027305m.g	-4.21105	3.33e-44	Integrase-type DNA-binding superfamily protein
Ciclev10017199m.g	2.19859	3.53e-44	Carbohydrate-binding X8 domain superfamily protein
Ciclev10015966m.g	1.40146	4.11e-44	Basic-leucine zipper (bZIP) transcription factor family protein
Ciclev10027084m.g	-2.84932	4.3e-44	Peroxidase superfamily protein
Ciclev10005989m.g	-1.30982	4.43e-44	Uncharacterised protein family (UPF0497)
Ciclev10010508m.g	-1.26667	7.78e-44	Late embryogenesis abundant protein
Ciclev10032737m.g	-4.89398	8.61e-44	glutathione S-transferase PHI 9
Ciclev10031813m.g	-1.46374	1.4e-43	ABI five binding protein 2
Ciclev10026553m.g	-3.7429	1.84e-43	Mannose-binding lectin superfamily protein
Ciclev10027849m.g	-1.21049	2.39e-43	S-locus lectin protein kinase family protein
Ciclev10031656m.g	-2.64835	5.19e-43	TRICHOME BIREFRINGENCE-LIKE 33
Ciclev10006902m.g	3.02294	6.34e-43	heat shock transcription factor A6B
Ciclev10007736m.g	-2.01059	6.8e-43	alpha dioxygenase
Ciclev10012055m.g	-2.20619	6.84e-43	WRKY DNA-binding protein 70
Ciclev10012456m.g	-1.64097	1.76e-42	Protein of unknown function (DUF567)
Ciclev10011242m.g	-1.71553	2.39e-42	Cyclic nucleotide-regulated ion channel family protein
Ciclev10022851m.g	-1.52853	2.88e-42	Calcium-binding EF-hand family protein
Ciclev10021176m.g	-2.49091	3.09e-42	Tetratricopeptide repeat (TPR)-like superfamily protein
Ciclev10022560m.g	-1.63915	6.47e-42	SAUR-like auxin-responsive protein family
Ciclev10011273m.g	1.16088	7.76e-42	ATP-binding cassette 14
Ciclev10009768m.g	-3.9569	7.78e-42	zinc finger protein 2
Ciclev10024393m.g	-2.15714	8.55e-42	Leucine-rich repeat transmembrane protein kinase
Ciclev10023412m.g	-1.93819	1.27e-41	Zinc-binding dehydrogenase family protein
Ciclev10002876m.g	-1.11091	1.74e-41	0
Ciclev10002008m.g	-1.65338	1.86e-41	Protein of unknown function (DUF3049)
Ciclev10017852m.g	-1.04342	2.12e-41	phosphoenolpyruvate (pep)/phosphate translocator 2
Ciclev10012680m.g	-1.97577	3.03e-41	0
Ciclev10017890m.g	1.22898	3.09e-41	serine carboxypeptidase-like 45
Ciclev10024825m.g	-1.24789	8.59e-41	glutamate receptor 3.6
Ciclev10000421m.g	-1.99813	1.42e-40	Protein kinase protein with adenine nucleotide alpha hydrolases-like domain
Ciclev10012995m.g	-1.4986	1.48e-40	0
Ciclev10031760m.g	-1.09569	1.8e-40	PLAC8 family protein
Ciclev10005448m.g	-1.52587	2.45e-40	GroES-like zinc-binding alcohol dehydrogenase family protein
Ciclev10021586m.g	1.09204	2.75e-40	RNA-binding (RRM/RBD/RNP motifs) family protein
Ciclev10025480m.g	1.09685	2.76e-40	MATE efflux family protein
Ciclev10008037m.g	-1.11068	2.82e-40	sugar transporter protein 7
Ciclev10025654m.g	-1.65163	3.43e-40	cation exchanger 2
Ciclev10026925m.g	1.03498	4.92e-40	global transcription factor group E2
Ciclev10013200m.g	-2.11213	5.16e-40	Gibberellin-regulated family protein
Ciclev10004119m.g	-1.75733	8.09e-40	P-loop containing nucleoside triphosphate hydrolases superfamily protein
Ciclev10017104m.g	-2.44616	8.7e-40	squamosa promoter binding protein-like 3
Ciclev10020840m.g	-1.57137	1.14e-39	senescence-related gene 1
Ciclev10021039m.g	-1.01881	1.99e-39	Protein of unknown function (DUF789)
Ciclev10008480m.g	1.19467	2.07e-39	Protein of unknown function (DUF1005)
Ciclev10012763m.g	-2.4265	2.12e-39	0
Ciclev10010720m.g	-1.76076	3.15e-39	RING/U-box superfamily protein
Ciclev10014312m.g	-1.65917	3.19e-39	receptor-like protein kinase 1
Ciclev10012173m.g	-1.06526	3.26e-39	Haloacid dehalogenase-like hydrolase (HAD) superfamily protein
Ciclev10024940m.g	1.43289	4.3e-39	phospholipase D alpha 4
Ciclev10016918m.g	-5.42735	4.35e-39	PLANT CADMIUM RESISTANCE 2
Ciclev10004133m.g	-1.58345	4.5e-39	CW-type Zinc Finger
Ciclev10005666m.g	-1.70143	5.48e-39	myb domain protein 85
Ciclev10023287m.g	-5.92102	9.59e-39	Kunitz family trypsin and protease inhibitor protein
Ciclev10029166m.g	-1.2106	1.02e-38	nicotinamidase 1
Ciclev10000794m.g	-1.13025	1.02e-38	Auxin efflux carrier family protein
Ciclev10029583m.g	-2.20836	1.1e-38	0
Ciclev10018178m.g	2.54058	1.11e-38	lipoxygenase 2
Ciclev10002752m.g	-2.67658	1.15e-38	EF hand calcium-binding protein family
Ciclev10032355m.g	1.67315	1.26e-38	BTB/POZ domain-containing protein
Ciclev10033714m.g	-1.93282	1.4e-38	Plant-specific transcription factor YABBY family protein
Ciclev10007237m.g	-1.22311	1.72e-38	alpha/beta-Hydrolases superfamily protein
Ciclev10028139m.g	-1.65183	1.79e-38	AMP-dependent synthetase and ligase family protein
Ciclev10024283m.g	1.22848	2.57e-38	subtilisin-like serine protease 3
Ciclev10018776m.g	-1.45096	2.59e-38	Leucine-rich repeat protein kinase family protein
Ciclev10011248m.g	-1.00357	3.52e-38	protein kinase family protein / protein phosphatase 2C ( PP2C) family protein
Ciclev10025093m.g	1.87394	3.81e-38	roline-rich extensin-like receptor kinase 4
Ciclev10005992m.g	-1.44763	3.89e-38	0
Ciclev10028835m.g	-1.10669	4.22e-38	alternative oxidase 2
Ciclev10018228m.g	-1.29413	4.9e-38	Bifunctional inhibitor/lipid-transfer protein/seed storage 2S albumin superfamily protein
Ciclev10005065m.g	-1.46166	5.69e-38	IQ-domain 12
Ciclev10002663m.g	-1.30007	5.7e-38	copper/zinc superoxide dismutase 1
Ciclev10020411m.g	-1.41959	6.78e-38	metal tolerance protein A2
Ciclev10033005m.g	-2.58035	8e-38	Cysteine/Histidine-rich C1 domain family protein
Ciclev10020709m.g	1.09693	8.2e-38	GDSL-like Lipase/Acylhydrolase superfamily protein
Ciclev10009878m.g	-1.61946	1.01e-37	plant natriuretic peptide A
Ciclev10015905m.g	-1.20762	1.25e-37	purple acid phosphatase 8
Ciclev10021730m.g	1.42163	1.34e-37	RING/U-box superfamily protein
Ciclev10004191m.g	-1.18523	1.61e-37	BRI1-like 2
Ciclev10028265m.g	1.68854	1.89e-37	Transmembrane amino acid transporter family protein
Ciclev10030431m.g	-1.09086	2.3e-37	Protein kinase superfamily protein
Ciclev10016846m.g	-1.71955	2.41e-37	basic helix-loop-helix (bHLH) DNA-binding superfamily protein
Ciclev10024650m.g	-4.62272	2.86e-37	cytochrome P450, family 72, subfamily A, polypeptide 15
Ciclev10004729m.g	-1.3729	2.92e-37	Major facilitator superfamily protein
Ciclev10022988m.g	-2.03133	4.75e-37	Yippee family putative zinc-binding protein
Ciclev10005102m.g	3.75047	4.81e-37	myb domain protein 58
Ciclev10032642m.g	-1.78675	6.27e-37	0
Ciclev10033189m.g	-1.78575	1.3e-36	0
Ciclev10001713m.g	-1.33678	1.3e-36	NAD(P)-linked oxidoreductase superfamily protein
Ciclev10021357m.g	-2.49119	1.71e-36	K-box region and MADS-box transcription factor family protein
Ciclev10016256m.g	-1.27707	2.28e-36	alpha-crystallin domain 32.1
Ciclev10032365m.g	9.17779	2.64e-36	BTB/POZ domain-containing protein
Ciclev10016434m.g	-1.36607	3.17e-36	NAC domain containing protein 84
Ciclev10031403m.g	-3.24937	3.27e-36	Plant protein of unknown function (DUF828)
Ciclev10005533m.g	-1.32649	3.55e-36	actin-related protein C2B
Ciclev10017226m.g	-2.48793	5.32e-36	Bifunctional inhibitor/lipid-transfer protein/seed storage 2S albumin superfamily protein
Ciclev10000338m.g	-3.6767	8.02e-36	NB-ARC domain-containing disease resistance protein
Ciclev10028876m.g	-1.18586	1.02e-35	Protein kinase superfamily protein
Ciclev10020764m.g	1.04012	1.11e-35	Protein kinase superfamily protein
Ciclev10014697m.g	-2.52137	1.22e-35	microtubule-associated proteins 70-5
Ciclev10000544m.g	1.32357	1.26e-35	Auxin-responsive GH3 family protein
Ciclev10008762m.g	-1.62891	1.72e-35	Aldolase superfamily protein
Ciclev10020687m.g	-1.16719	1.73e-35	Tetratricopeptide repeat (TPR)-like superfamily protein
Ciclev10003812m.g	-5.44356	2.35e-35	AGAMOUS-like 24
Ciclev10021884m.g	-3.11369	2.48e-35	expansin-like B1
Ciclev10018645m.g	-1.3783	2.59e-35	ATPase E1-E2 type family protein / haloacid dehalogenase-like hydrolase family protein
Ciclev10005284m.g	-1.19921	4.33e-35	Protein kinase superfamily protein
Ciclev10022825m.g	-6.04341	4.33e-35	Bifunctional inhibitor/lipid-transfer protein/seed storage 2S albumin superfamily protein
Ciclev10002840m.g	1.28895	5.04e-35	plantacyanin
Ciclev10031784m.g	-1.46622	5.25e-35	Plant stearoyl-acyl-carrier-protein desaturase family protein
Ciclev10026577m.g	-1.02634	5.27e-35	Rhodanese/Cell cycle control phosphatase superfamily protein
Ciclev10029366m.g	-2.28696	5.68e-35	UDP-glucosyl transferase 73B3
Ciclev10017173m.g	-5.26073	6.66e-35	WRKY DNA-binding protein 23
Ciclev10019107m.g	-1.0283	1.6e-34	alpha/beta-Hydrolases superfamily protein
Ciclev10029904m.g	2.52671	1.74e-34	Disease resistance-responsive (dirigent-like protein) family protein
Ciclev10001956m.g	-1.74994	1.77e-34	NAC (No Apical Meristem) domain transcriptional regulator superfamily protein
Ciclev10020744m.g	-1.68038	1.9e-34	WRKY DNA-binding protein 30
Ciclev10029741m.g	1.68241	2.11e-34	0
Ciclev10022479m.g	-6.21739	2.17e-34	AGAMOUS-like 8
Ciclev10004649m.g	1.71118	2.4e-34	acyl-activating enzyme 7
Ciclev10026413m.g	-1.61412	2.88e-34	histidine kinase 1
Ciclev10026542m.g	-1.99468	3.4e-34	oxidative stress 3
Ciclev10012093m.g	-1.60139	3.67e-34	NAC domain containing protein 100
Ciclev10029051m.g	-2.11679	4.03e-34	NAD(P)-binding Rossmann-fold superfamily protein
Ciclev10001818m.g	1.93424	4.09e-34	Predicted AT-hook DNA-binding family protein
Ciclev10028678m.g	-1.1832	4.39e-34	0
Ciclev10031178m.g	-2.79446	5.13e-34	beta glucosidase 17
Ciclev10009662m.g	-1.1028	7.31e-34	Uncharacterised protein family (UPF0497)
Ciclev10030375m.g	-1.36217	8.22e-34	Calcium-binding EF-hand family protein
Ciclev10032535m.g	1.19614	8.47e-34	RNA-binding (RRM/RBD/RNP motifs) family protein
Ciclev10028776m.g	1.7811	9.05e-34	alpha/beta-Hydrolases superfamily protein
Ciclev10000918m.g	1.06164	1.22e-33	cytochrome P450, family 81, subfamily D, polypeptide 8
Ciclev10029184m.g	-3.12817	1.46e-33	UDP-glucosyltransferase 73B2
Ciclev10031134m.g	-5.22877	1.97e-33	Laccase/Diphenol oxidase family protein
Ciclev10026054m.g	-2.41896	1.98e-33	Peroxidase superfamily protein
Ciclev10024701m.g	-5.07413	1.99e-33	ABC-2 and Plant PDR ABC-type transporter family protein
Ciclev10029632m.g	-3.146	2.89e-33	hydroxyproline-rich glycoprotein family protein
Ciclev10009511m.g	3.25658	4.33e-33	0
Ciclev10014060m.g	1.14878	6e-33	DC1 domain-containing protein
Ciclev10011453m.g	-3.20168	8.71e-33	cytochrome P450, family 714, subfamily A, polypeptide 1
Ciclev10009961m.g	-2.21635	8.88e-33	NAD(P)-linked oxidoreductase superfamily protein
Ciclev10012869m.g	1.41069	1.13e-32	0
Ciclev10019208m.g	1.10979	1.26e-32	Ankyrin repeat family protein
Ciclev10024335m.g	-2.613	1.35e-32	plant U-box 9
Ciclev10002326m.g	-1.27351	1.44e-32	pathogenesis-related family protein
Ciclev10020549m.g	-2.31682	1.72e-32	Arabidopsis NAC domain containing protein 87
Ciclev10024909m.g	-1.09422	2.04e-32	U-box domain-containing protein kinase family protein
Ciclev10020980m.g	-1.23194	2.95e-32	Protein kinase superfamily protein
Ciclev10006843m.g	1.17031	3.31e-32	Uncharacterized protein
Ciclev10004369m.g	-2.16044	3.76e-32	beta-xylosidase 1
Ciclev10027976m.g	-3.37288	3.8e-32	armadillo repeat only 1
Ciclev10009394m.g	-1.01385	5.42e-32	Calcium-binding EF-hand family protein
Ciclev10004742m.g	-3.51474	6.25e-32	Plant invertase/pectin methylesterase inhibitor superfamily
Ciclev10027587m.g	-1.18821	1.53e-31	Integrase-type DNA-binding superfamily protein
Ciclev10023956m.g	1.06524	1.83e-31	WRKY family transcription factor
Ciclev10024739m.g	-1.1435	1.88e-31	histidine kinase 1
Ciclev10027846m.g	-2.67869	1.88e-31	Leucine-rich repeat protein kinase family protein
Ciclev10026557m.g	-1.60842	2.75e-31	Homeodomain-like superfamily protein
Ciclev10019855m.g	-1.1106	2.76e-31	3-ketoacyl-acyl carrier protein synthase I
Ciclev10025933m.g	-1.07921	2.81e-31	elicitor-activated gene 3-2
Ciclev10009526m.g	-1.73771	2.82e-31	Integrase-type DNA-binding superfamily protein
Ciclev10027175m.g	-1.7088	3.45e-31	DC1 domain-containing protein
Ciclev10031607m.g	1.71088	3.56e-31	Transducin/WD40 repeat-like superfamily protein
Ciclev10033080m.g	-1.5411	3.94e-31	Bifunctional inhibitor/lipid-transfer protein/seed storage 2S albumin superfamily protein
Ciclev10023653m.g	-7.08216	4.62e-31	disease resistance protein (TIR-NBS-LRR class), putative
Ciclev10012290m.g	-1.03152	6.04e-31	ubiquitin 4
Ciclev10023160m.g	-8.45444	6.65e-31	AGAMOUS-like 14
Ciclev10002337m.g	1.1562	6.95e-31	Polyketide cyclase/dehydrase and lipid transport superfamily protein
Ciclev10006217m.g	-5.56112	7.04e-31	AGAMOUS-like 42
Ciclev10011192m.g	-2.91242	7.13e-31	Protein of unknown function (DUF1666)
Ciclev10007739m.g	-1.43381	9.34e-31	EIN3-binding F box protein 1
Ciclev10015460m.g	-1.72679	9.67e-31	mitogen-activated protein kinase kinase kinase 18
Ciclev10015991m.g	-1.44744	9.71e-31	Protein of unknown function (DUF789)
Ciclev10028465m.g	-2.60762	1.07e-30	UDP-glucosyl transferase 73C2
Ciclev10012918m.g	-1.07467	1.28e-30	SGNH hydrolase-type esterase superfamily protein
Ciclev10032884m.g	-1.88566	1.57e-30	0
Ciclev10007850m.g	-5.69652	1.71e-30	Major facilitator superfamily protein
Ciclev10012036m.g	-3.28033	2.94e-30	Nucleotide-diphospho-sugar transferases superfamily protein
Ciclev10014255m.g	-2.58673	3.03e-30	receptor kinase 3
Ciclev10022113m.g	-13.4478	4.18e-30	RmlC-like cupins superfamily protein
Ciclev10024057m.g	-1.33008	5.16e-30	Malectin/receptor-like protein kinase family protein
Ciclev10003897m.g	-1.45499	5.69e-30	0
Ciclev10008213m.g	1.78931	5.75e-30	monogalactosyldiacylglycerol synthase 2
Ciclev10011887m.g	-1.92818	6.92e-30	plastid transcription factor 1
Ciclev10006212m.g	-4.47632	1.41e-29	Serine protease inhibitor, potato inhibitor I-type family protein
Ciclev10004981m.g	-1.20396	2.36e-29	Protein phosphatase 2C family protein
Ciclev10024735m.g	-2.91641	2.58e-29	disease resistance protein (TIR-NBS-LRR class), putative
Ciclev10002336m.g	-1.16178	4.08e-29	Protein of unknown function, DUF617
Ciclev10007044m.g	4.74927	4.4e-29	Cyclase family protein
Ciclev10018920m.g	1.50606	4.54e-29	MUTS-like protein 4
Ciclev10014333m.g	-1.55975	5.14e-29	Raffinose synthase family protein
Ciclev10006671m.g	-1.64598	7.08e-29	glutathione S-transferase TAU 8
Ciclev10017051m.g	-1.34594	7.1e-29	hydroxyproline-rich glycoprotein family protein
Ciclev10010307m.g	-1.54889	9.14e-29	UDP-Glycosyltransferase superfamily protein
Ciclev10013365m.g	-1.69498	1.03e-28	Na+/H+ antiporter 6
Ciclev10019719m.g	-1.47056	1.32e-28	beta glucosidase 11
Ciclev10013385m.g	-1.04611	1.38e-28	abscisic acid responsive element-binding factor 1
Ciclev10005211m.g	-1.74297	1.48e-28	2-oxoglutarate (2OG) and Fe(II)-dependent oxygenase superfamily protein
Ciclev10028234m.g	-1.7083	1.53e-28	serine carboxypeptidase-like 48
Ciclev10033965m.g	1.1544	1.59e-28	Tetratricopeptide repeat (TPR)-like superfamily protein
Ciclev10012001m.g	1.24322	2.09e-28	nodulin MtN21 /EamA-like transporter family protein
Ciclev10000089m.g	1.30017	2.64e-28	phospholipase D P2
Ciclev10012593m.g	3.12263	3.14e-28	K-box region and MADS-box transcription factor family protein
Ciclev10014208m.g	-2.84605	3.82e-28	S-locus lectin protein kinase family protein
Ciclev10021103m.g	-3.10417	4.1e-28	chlorophyllase 1
Ciclev10013886m.g	-5.32432	4.29e-28	Protein of unknown function (DUF668)
Ciclev10028945m.g	-6.32309	7.68e-28	xyloglucan endotransglucosylase/hydrolase 32
Ciclev10004764m.g	-1.33267	9.48e-28	Major facilitator superfamily protein
Ciclev10021471m.g	1.70684	9.52e-28	BCL-2-associated athanogene 1
Ciclev10017918m.g	1.09579	1.41e-27	0
Ciclev10001665m.g	-2.44738	1.58e-27	xylem cysteine peptidase 2
Ciclev10010815m.g	1.04422	1.61e-27	0
Ciclev10013584m.g	-2.53633	1.74e-27	S-locus lectin protein kinase family protein
Ciclev10028648m.g	-1.14262	1.9e-27	serine carboxypeptidase-like 17
Ciclev10021719m.g	-1.08348	1.93e-27	gamma-glutamyl hydrolase 2
Ciclev10005161m.g	1.17042	1.98e-27	Protein kinase superfamily protein
Ciclev10032769m.g	-1.69156	2.63e-27	Octicosapeptide/Phox/Bem1p family protein
Ciclev10024863m.g	-6.64387	3.14e-27	Leucine-rich repeat protein kinase family protein
Ciclev10009640m.g	-1.02604	3.18e-27	sequence-specific DNA binding transcription factors
Ciclev10029240m.g	-1.11125	3.49e-27	hemoglobin 1
Ciclev10002746m.g	-1.36713	6.75e-27	Chaperone DnaJ-domain superfamily protein
Ciclev10004676m.g	-1.05012	9.04e-27	Transmembrane amino acid transporter family protein
Ciclev10003746m.g	-1.41989	9.95e-27	LOB domain-containing protein 39
Ciclev10015595m.g	-1.33349	1.03e-26	B-box type zinc finger protein with CCT domain
Ciclev10010936m.g	1.20923	1.15e-26	ABC transporter family protein
Ciclev10027291m.g	-1.75189	1.16e-26	homogentisate phytyltransferase 1
Ciclev10023108m.g	-2.31132	1.3e-26	0
Ciclev10003744m.g	1.35928	1.47e-26	bromo-adjacent homology (BAH) domain-containing protein
Ciclev10008812m.g	-2.32209	1.56e-26	NAC (No Apical Meristem) domain transcriptional regulator superfamily protein
Ciclev10011671m.g	2.09482	1.61e-26	Plant protein of unknown function (DUF247)
Ciclev10001658m.g	-1.48263	1.83e-26	Nucleotide-diphospho-sugar transferases superfamily protein
Ciclev10003538m.g	-3.24729	2.32e-26	Leucine-rich repeat protein kinase family protein
Ciclev10027856m.g	-1.12984	2.35e-26	Glycosyl hydrolase family protein
Ciclev10007948m.g	-1.69842	2.61e-26	cytochrome P450, family 711, subfamily A, polypeptide 1
Ciclev10020292m.g	-1.54444	2.64e-26	COBRA-like extracellular glycosyl-phosphatidyl inositol-anchored protein family
Ciclev10030012m.g	-2.17608	2.84e-26	ZRT/IRT-like protein 2
Ciclev10028988m.g	-1.72246	3.43e-26	FASCICLIN-like arabinogalactan-protein 11
Ciclev10033283m.g	-2.27182	5.03e-26	Low temperature and salt responsive protein family
Ciclev10020034m.g	-1.26829	6.02e-26	AP2/B3-like transcriptional factor family protein
Ciclev10026558m.g	-1.308	6.07e-26	hydroxycinnamoyl-CoA shikimate/quinate hydroxycinnamoyl transferase
Ciclev10014848m.g	-4.15572	6.26e-26	alpha/beta-Hydrolases superfamily protein
Ciclev10020714m.g	-1.27823	6.89e-26	Protein kinase superfamily protein
Ciclev10009701m.g	-1.07575	7.05e-26	Polyketide cyclase/dehydrase and lipid transport superfamily protein
Ciclev10026574m.g	-1.2541	7.18e-26	Uncharacterised protein family (UPF0497)
Ciclev10009830m.g	-1.13511	7.34e-26	copper transporter 5
Ciclev10017348m.g	-7.01798	8.2e-26	ADP-ribosylation factor C1
Ciclev10028334m.g	-1.76184	1.03e-25	UDP-glycosyltransferase 73B4
Ciclev10003051m.g	-3.404	1.05e-25	0
Ciclev10013224m.g	-1.64776	1.1e-25	0
Ciclev10004909m.g	-1.49177	1.3e-25	indole-3-acetate beta-D-glucosyltransferase
Ciclev10003164m.g	-2.03832	1.39e-25	NB-ARC domain-containing disease resistance protein
Ciclev10019876m.g	-1.55954	1.75e-25	cytochrome P450, family 72, subfamily A, polypeptide 15
Ciclev10012318m.g	-1.4051	1.82e-25	Protein of unknown function (DUF179)
Ciclev10031641m.g	-3.63335	1.86e-25	Eukaryotic aspartyl protease family protein
Ciclev10012912m.g	-2.23206	2.77e-25	Protein of unknown function, DUF584
Ciclev10031245m.g	-3.38341	3.69e-25	cytochrome P450, family 78, subfamily A, polypeptide 10
Ciclev10025272m.g	-3.84852	4.73e-25	plant glycogenin-like starch initiation protein 1
Ciclev10007169m.g	-1.2475	4.88e-25	2-oxoglutarate (2OG) and Fe(II)-dependent oxygenase superfamily protein
Ciclev10019457m.g	-1.37756	5.78e-25	Major Facilitator Superfamily with SPX (SYG1/Pho81/XPR1) domain-containing protein
Ciclev10002246m.g	-1.38684	6.95e-25	Uncharacterised protein family (UPF0114)
Ciclev10017548m.g	-6.41325	7.41e-25	HXXXD-type acyl-transferase family protein
Ciclev10024423m.g	1.43318	8.46e-25	0
Ciclev10019558m.g	-1.48457	9.41e-25	AP2/B3-like transcriptional factor family protein
Ciclev10026376m.g	-1.38501	1e-24	jasmonate-zim-domain protein 1
Ciclev10013234m.g	-4.00314	1.07e-24	0
Ciclev10001749m.g	-1.47929	1.16e-24	NAD(P)-linked oxidoreductase superfamily protein
Ciclev10019246m.g	-3.68267	1.29e-24	Leucine-rich repeat transmembrane protein kinase
Ciclev10004405m.g	-1.71401	1.59e-24	fatty alcohol oxidase 3
Ciclev10002882m.g	-1.28748	1.67e-24	0
Ciclev10030608m.g	-4.10554	1.85e-24	Armadillo/beta-catenin-like repeat family protein
Ciclev10008865m.g	-1.38753	2.21e-24	2-oxoglutarate (2OG) and Fe(II)-dependent oxygenase superfamily protein
Ciclev10020450m.g	-1.00087	2.28e-24	AP2/B3-like transcriptional factor family protein
Ciclev10033996m.g	1.22686	2.36e-24	0
Ciclev10025177m.g	-1.87842	2.41e-24	pleiotropic drug resistance 12
Ciclev10010597m.g	2.15384	2.49e-24	0
Ciclev10023846m.g	-12.0325	2.63e-24	RmlC-like cupins superfamily protein
Ciclev10010710m.g	-1.1758	3.06e-24	Leucine-rich repeat protein kinase family protein
Ciclev10028186m.g	-1.21778	3.17e-24	0
Ciclev10001083m.g	-1.30445	3.17e-24	Protein kinase superfamily protein
Ciclev10022542m.g	-2.22885	4.01e-24	Adenine nucleotide alpha hydrolases-like superfamily protein
Ciclev10026385m.g	1.27369	4.17e-24	0
Ciclev10014212m.g	-5.58932	5.56e-24	lipoxygenase 2
Ciclev10016466m.g	-1.68168	6.85e-24	basic helix-loop-helix (bHLH) DNA-binding superfamily protein
Ciclev10016994m.g	-1.72619	7.39e-24	Protein of unknown function, DUF538
Ciclev10005557m.g	-2.0251	7.86e-24	phloem protein 2-A13
Ciclev10001860m.g	-1.39054	8.91e-24	Eukaryotic aspartyl protease family protein
Ciclev10026658m.g	-1.67432	9.26e-24	0
Ciclev10022355m.g	-1.73337	9.49e-24	Plant invertase/pectin methylesterase inhibitor superfamily protein
Ciclev10015743m.g	-2.27895	1.03e-23	TRICHOME BIREFRINGENCE-LIKE 43
Ciclev10031268m.g	-2.86458	1.12e-23	cytochrome P450, family 87, subfamily A, polypeptide 6
Ciclev10019364m.g	-1.17529	1.18e-23	nine-cis-epoxycarotenoid dioxygenase 3
Ciclev10017437m.g	2.43212	1.34e-23	Esterase/lipase/thioesterase family protein
Ciclev10030306m.g	-1.31961	1.36e-23	Octicosapeptide/Phox/Bem1p family protein
Ciclev10027088m.g	1.65626	1.49e-23	0
Ciclev10006571m.g	-1.03126	1.5e-23	2-oxoglutarate (2OG) and Fe(II)-dependent oxygenase superfamily protein
Ciclev10022368m.g	-1.00297	1.58e-23	0
Ciclev10012756m.g	-1.76661	1.81e-23	PLATZ transcription factor family protein
Ciclev10023344m.g	1.29415	1.91e-23	Plant invertase/pectin methylesterase inhibitor superfamily protein
Ciclev10002208m.g	-2.18559	1.97e-23	Homeobox-leucine zipper protein family
Ciclev10009695m.g	1.62718	2.05e-23	glutamine dumper 3
Ciclev10012549m.g	-1.1121	2.6e-23	acylphosphatase family
Ciclev10018959m.g	-1.48889	3.46e-23	beta-xylosidase 2
Ciclev10011354m.g	1.89638	3.74e-23	cysteine-rich RLK (RECEPTOR-like protein kinase) 34
Ciclev10022186m.g	-3.5049	4.07e-23	GRAM domain family protein
Ciclev10001623m.g	-4.91404	5.1e-23	senescence-related gene 1
Ciclev10012690m.g	-1.45491	5.22e-23	plastid movement impaired 2
Ciclev10010929m.g	-6.21705	5.25e-23	pleiotropic drug resistance 9
Ciclev10008725m.g	-1.19486	5.7e-23	GDSL-like Lipase/Acylhydrolase superfamily protein
Ciclev10017538m.g	-7.31783	7.07e-23	0
Ciclev10005687m.g	-1.64684	7.94e-23	Haloacid dehalogenase-like hydrolase (HAD) superfamily protein
Ciclev10026870m.g	-2.318	7.97e-23	phytosulfokine 4 precursor
Ciclev10019611m.g	-2.21938	9.12e-23	Glucose-methanol-choline (GMC) oxidoreductase family protein
Ciclev10020150m.g	-1.30097	1.14e-22	proline transporter 1
Ciclev10016772m.g	-2.04814	1.16e-22	Protein of unknown function (DUF640)
Ciclev10026710m.g	-1.58495	1.26e-22	Protein of unknown function (DUF581)
Ciclev10006399m.g	1.55601	1.36e-22	0
Ciclev10033969m.g	1.2396	1.38e-22	Remorin family protein
Ciclev10006208m.g	-3.47364	1.67e-22	LOB domain-containing protein 4
Ciclev10009122m.g	-1.39882	1.82e-22	Ras-related small GTP-binding family protein
Ciclev10016646m.g	1.02929	1.86e-22	Phosphotyrosine protein phosphatases superfamily protein
Ciclev10016797m.g	-1.52738	2e-22	RAC-like 3
Ciclev10000950m.g	-1.04971	2.04e-22	MATE efflux family protein
Ciclev10000639m.g	-3.17938	2.62e-22	Major facilitator superfamily protein
Ciclev10032517m.g	-1.10368	2.64e-22	carbonic anhydrase 2
Ciclev10019846m.g	-1.16011	2.9e-22	AAA-ATPase 1
Ciclev10004841m.g	1.61904	2.95e-22	cytochrome P450, family 712, subfamily A, polypeptide 1
Ciclev10015231m.g	-1.8132	3.23e-22	CBL-interacting protein kinase 20
Ciclev10031507m.g	-2.72568	3.47e-22	Transducin/WD40 repeat-like superfamily protein
Ciclev10005765m.g	1.38109	3.55e-22	alpha/beta-Hydrolases superfamily protein
Ciclev10014496m.g	-1.76025	4.03e-22	cysteine-rich RLK (RECEPTOR-like protein kinase) 10
Ciclev10031021m.g	-1.4051	4.19e-22	microtubule-associated protein 65-8
Ciclev10011555m.g	-1.1704	4.75e-22	UDP-glucosyl transferase 73C2
Ciclev10019775m.g	-3.16275	5.08e-22	cytochrome P450, family 83, subfamily B, polypeptide 1
Ciclev10014273m.g	-2.65723	5.2e-22	S-locus lectin protein kinase family protein
Ciclev10021041m.g	-1.00521	5.38e-22	NAD(P)-binding Rossmann-fold superfamily protein
Ciclev10006595m.g	-1.08768	5.78e-22	0
Ciclev10011958m.g	-1.1737	6.1e-22	DNA GYRASE B3
Ciclev10027201m.g	-3.56539	6.55e-22	myb domain protein 26
Ciclev10026060m.g	11.4108	6.59e-22	Ferritin/ribonucleotide reductase-like family protein
Ciclev10024602m.g	-1.20206	8.52e-22	ERF family protein 38
Ciclev10001088m.g	1.63088	8.77e-22	Protein kinase superfamily protein
Ciclev10029250m.g	1.15676	1.04e-21	RNA-binding KH domain-containing protein
Ciclev10011097m.g	1.17266	1.22e-21	lectin protein kinase family protein
Ciclev10026538m.g	-1.08549	1.64e-21	Lipase/lipooxygenase, PLAT/LH2 family protein
Ciclev10028214m.g	-1.05753	2.52e-21	Senescence/dehydration-associated protein-related
Ciclev10011310m.g	-2.20627	2.77e-21	0
Ciclev10006451m.g	-1.51322	2.84e-21	FAD-binding Berberine family protein
Ciclev10013217m.g	-1.77094	2.85e-21	0
Ciclev10029347m.g	-8.03167	2.89e-21	NAD(P)-binding Rossmann-fold superfamily protein
Ciclev10026862m.g	-2.99982	3.04e-21	RAD-like 6
Ciclev10026748m.g	-1.83552	3.34e-21	0
Ciclev10029478m.g	-1.32174	3.49e-21	0
Ciclev10009102m.g	-1.06106	3.71e-21	0
Ciclev10014642m.g	-1.56485	3.81e-21	WRKY family transcription factor
Ciclev10033703m.g	-1.6317	3.84e-21	RAB GTPase homolog C2A
Ciclev10028095m.g	-1.20961	4.12e-21	peptide transporter 1
Ciclev10028928m.g	-1.17732	4.82e-21	2-oxoglutarate (2OG) and Fe(II)-dependent oxygenase superfamily protein
Ciclev10025531m.g	1.71626	4.94e-21	root hair specific 6
Ciclev10033679m.g	1.03811	5.13e-21	nuclear factor Y, subunit C13
Ciclev10020828m.g	-1.76701	6.23e-21	O-methyltransferase 1
Ciclev10015392m.g	-2.77172	6.69e-21	0
Ciclev10031490m.g	-1.33579	6.99e-21	HXXXD-type acyl-transferase family protein
Ciclev10007520m.g	-1.38763	1.05e-20	lectin protein kinase family protein
Ciclev10020400m.g	-1.68488	1.14e-20	Protein kinase family protein
Ciclev10015474m.g	-3.11194	1.36e-20	Pectin lyase-like superfamily protein
Ciclev10032151m.g	-2.92331	1.43e-20	DNA glycosylase superfamily protein
Ciclev10010809m.g	1.32448	1.5e-20	Auxin efflux carrier family protein
Ciclev10016917m.g	-2.47829	1.56e-20	PEBP (phosphatidylethanolamine-binding protein) family protein
Ciclev10028863m.g	-1.4716	1.57e-20	Pathogenesis-related thaumatin superfamily protein
Ciclev10020637m.g	-1.06428	2.53e-20	Oxidoreductase family protein
Ciclev10000510m.g	1.03042	2.76e-20	phosphoenolpyruvate carboxykinase 1
Ciclev10029271m.g	-2.61642	3.45e-20	Late embryogenesis abundant (LEA) hydroxyproline-rich glycoprotein family
Ciclev10013238m.g	1.19626	3.92e-20	cation exchanger 3
Ciclev10006097m.g	-2.2872	4.65e-20	glycine-rich protein
Ciclev10010761m.g	-1.16389	4.72e-20	Protein kinase family protein with leucine-rich repeat domain
Ciclev10000654m.g	-1.07676	4.93e-20	WRKY DNA-binding protein 33
Ciclev10029406m.g	-1.92701	5.1e-20	0
Ciclev10013013m.g	-1.93517	5.11e-20	0
Ciclev10029506m.g	-5.20823	5.85e-20	copper transporter 1
Ciclev10033947m.g	-2.79279	6.25e-20	Transducin/WD40 repeat-like superfamily protein
Ciclev10015163m.g	-3.08179	6.47e-20	HXXXD-type acyl-transferase family protein
Ciclev10017411m.g	-1.91973	6.82e-20	Ribosome associated membrane protein RAMP4
Ciclev10032808m.g	-2.20805	7.63e-20	Plant invertase/pectin methylesterase inhibitor superfamily protein
Ciclev10028804m.g	-1.53975	8.11e-20	myb domain protein 36
Ciclev10012906m.g	-2.97857	8.25e-20	ROP-interactive CRIB motif-containing protein 4
Ciclev10000964m.g	-1.07667	8.57e-20	IAA-leucine resistant (ILR)-like gene 6
Ciclev10016381m.g	-1.02855	8.58e-20	basic helix-loop-helix (bHLH) DNA-binding superfamily protein
Ciclev10021157m.g	-2.07325	1.1e-19	myb domain protein 116
Ciclev10020838m.g	-1.39889	1.2e-19	senescence-related gene 1
Ciclev10005996m.g	-4.17674	1.28e-19	DUF679 domain membrane protein 2
Ciclev10000658m.g	-4.74063	1.43e-19	plant glycogenin-like starch initiation protein 3
Ciclev10000954m.g	-3.50638	1.74e-19	bidirectional amino acid transporter 1
Ciclev10029659m.g	-1.47364	1.95e-19	FAD/NAD(P)-binding oxidoreductase family protein
Ciclev10023773m.g	-9.2699	1.97e-19	O-acyltransferase (WSD1-like) family protein
Ciclev10029037m.g	-10.627	3.48e-19	0
Ciclev10023251m.g	-1.56752	3.99e-19	0
Ciclev10027447m.g	2.30947	4.11e-19	fatty acid biosynthesis 1
Ciclev10002267m.g	1.10126	4.14e-19	0
Ciclev10028367m.g	1.27746	4.53e-19	Plant protein of unknown function (DUF247)
Ciclev10026857m.g	-1.14163	4.95e-19	0
Ciclev10005329m.g	-1.09816	5.31e-19	Homeodomain-like superfamily protein
Ciclev10027113m.g	1.51484	5.43e-19	purple acid phosphatase 10
Ciclev10017920m.g	2.14069	5.55e-19	cytochrome P450, family 94, subfamily B, polypeptide 2
Ciclev10027402m.g	1.41025	5.85e-19	sulfate transporter 3;4
Ciclev10008943m.g	-1.14317	6.17e-19	GATA type zinc finger transcription factor family protein
Ciclev10022879m.g	2.51249	6.57e-19	0
Ciclev10023700m.g	-10.5084	6.9e-19	RmlC-like cupins superfamily protein
Ciclev10017614m.g	-2.94938	7.07e-19	Bifunctional inhibitor/lipid-transfer protein/seed storage 2S albumin superfamily protein
Ciclev10028060m.g	-2.34575	7.14e-19	Protein of unknown function, DUF547
Ciclev10027891m.g	-2.56878	7.95e-19	NAD+ ADP-ribosyltransferases;NAD+ ADP-ribosyltransferases
Ciclev10002205m.g	1.47979	8.08e-19	basic helix-loop-helix (bHLH) DNA-binding superfamily protein
Ciclev10012959m.g	2.54625	8.55e-19	Nuclear transport factor 2 (NTF2) family protein
Ciclev10020259m.g	-2.04481	8.9e-19	Cytochrome b561/ferric reductase transmembrane with DOMON related domain
Ciclev10003076m.g	1.52385	1.2e-18	0
Ciclev10017395m.g	-5.0616	1.32e-18	0
Ciclev10009036m.g	-1.04704	1.38e-18	0
Ciclev10031199m.g	-1.11515	1.5e-18	Glucose-methanol-choline (GMC) oxidoreductase family protein
Ciclev10010217m.g	-1.1857	1.66e-18	Barwin-related endoglucanase
Ciclev10005650m.g	-1.39497	1.8e-18	phloem protein 2-B1
Ciclev10020843m.g	-1.60819	1.82e-18	senescence-related gene 1
Ciclev10003540m.g	-3.51711	1.9e-18	receptor like protein 12
Ciclev10024324m.g	1.20431	2e-18	senescence-related gene 1
Ciclev10033003m.g	-1.3161	2.15e-18	0
Ciclev10022117m.g	-10.3744	2.6e-18	RmlC-like cupins superfamily protein
Ciclev10001816m.g	-1.03274	2.89e-18	HMG (high mobility group) box protein with ARID/BRIGHT DNA-binding domain
Ciclev10017993m.g	3.20912	3.66e-18	gibberellic acid methyltransferase 2
Ciclev10026166m.g	-2.11841	4.44e-18	CYCLIN D1;1
Ciclev10011056m.g	-3.23536	4.47e-18	Malectin/receptor-like protein kinase family protein
Ciclev10012410m.g	-1.83188	5.23e-18	RING/U-box superfamily protein
Ciclev10007134m.g	-1.56279	7.47e-18	P-loop containing nucleoside triphosphate hydrolases superfamily protein
Ciclev10008392m.g	4.00662	7.62e-18	Cytochrome P450 superfamily protein
Ciclev10022806m.g	-3.88655	7.69e-18	Heavy metal transport/detoxification superfamily protein
Ciclev10028754m.g	-2.18101	8.47e-18	Nucleotide/sugar transporter family protein
Ciclev10022648m.g	-3.40953	9.01e-18	0
Ciclev10027998m.g	1.28496	9.89e-18	exocyst subunit exo70 family protein H7
Ciclev10021975m.g	1.6729	1e-17	ABL interactor-like protein 3
Ciclev10033091m.g	-1.5423	1.03e-17	0
Ciclev10033337m.g	1.56087	1.1e-17	Vps51/Vps67 family (components of vesicular transport) protein
Ciclev10026655m.g	-2.75478	1.37e-17	Protein of unknown function (DUF1685)
Ciclev10022912m.g	-2.1479	1.78e-17	SAUR-like auxin-responsive protein family
Ciclev10004816m.g	1.62534	1.92e-17	MATE efflux family protein
Ciclev10030550m.g	-1.08117	1.92e-17	transmembrane receptors;ATP binding
Ciclev10031712m.g	1.49739	2.14e-17	Transmembrane amino acid transporter family protein
Ciclev10028774m.g	-1.08058	2.27e-17	branched-chain amino acid transaminase 2
Ciclev10010681m.g	-3.99779	2.36e-17	Protein of unknown function (DUF2921)
Ciclev10009029m.g	-1.66665	2.41e-17	0
Ciclev10008571m.g	-1.15378	2.67e-17	Pectin lyase-like superfamily protein
Ciclev10023227m.g	-2.30096	2.76e-17	0
Ciclev10031775m.g	-3.41768	2.9e-17	KAR-UP F-box 1
Ciclev10010728m.g	-2.55743	3.01e-17	Disease resistance protein (CC-NBS-LRR class) family
Ciclev10019395m.g	-1.08366	3.22e-17	Leucine-rich repeat transmembrane protein kinase
Ciclev10002183m.g	-1.67172	3.32e-17	cytokinin response factor 4
Ciclev10015727m.g	-1.15071	3.56e-17	thiazole biosynthetic enzyme, chloroplast (ARA6) (THI1) (THI4)
Ciclev10001992m.g	1.00071	3.7e-17	receptor homology region transmembrane domain ring H2 motif protein 1
Ciclev10012639m.g	1.08427	3.76e-17	0
Ciclev10014061m.g	1.48747	4.02e-17	Leucine-rich repeat transmembrane protein kinase
Ciclev10029007m.g	-2.05498	4.3e-17	NAC domain containing protein 36
Ciclev10018901m.g	-1.84567	4.48e-17	receptor-like protein kinase 1
Ciclev10031824m.g	2.14694	5.06e-17	Pyridoxal-dependent decarboxylase family protein
Ciclev10000810m.g	-4.90378	6.48e-17	FAD-binding Berberine family protein
Ciclev10012795m.g	-1.70683	7.02e-17	UDP-Glycosyltransferase superfamily protein
Ciclev10001451m.g	1.07504	8.13e-17	Serine/threonine-protein kinase WNK (With No Lysine)-related
Ciclev10025623m.g	-2.65563	8.73e-17	Eukaryotic aspartyl protease family protein
Ciclev10006604m.g	-1.88292	8.76e-17	Ankyrin repeat family protein
Ciclev10015022m.g	-1.57586	9.34e-17	MATE efflux family protein
Ciclev10024453m.g	4.79373	9.91e-17	0
Ciclev10012028m.g	-1.35582	1.34e-16	senescence-related gene 1
Ciclev10030229m.g	1.15181	1.46e-16	ROTUNDIFOLIA like 5
Ciclev10006616m.g	-2.64951	1.54e-16	2-oxoglutarate (2OG) and Fe(II)-dependent oxygenase superfamily protein
Ciclev10001829m.g	-1.64131	1.62e-16	BTB/POZ domain-containing protein
Ciclev10030380m.g	-5.73944	1.64e-16	decapping 1
Ciclev10019731m.g	-1.89007	1.78e-16	cytochrome P450, family 72, subfamily A, polypeptide 15
Ciclev10008735m.g	-2.04404	1.8e-16	Protein of unknown function (DUF300)
Ciclev10022327m.g	-2.46825	1.87e-16	0
Ciclev10001224m.g	1.1732	1.99e-16	C2H2-like zinc finger protein
Ciclev10031571m.g	-1.54304	2.09e-16	ACT domain repeat 6
Ciclev10025675m.g	1.39821	2.15e-16	FAD/NAD(P)-binding oxidoreductase family protein
Ciclev10023912m.g	-6.2736	2.46e-16	COBRA-like extracellular glycosyl-phosphatidyl inositol-anchored protein family
Ciclev10013077m.g	-1.73592	2.46e-16	0
Ciclev10016190m.g	-1.52376	2.75e-16	DNAJ heat shock N-terminal domain-containing protein
Ciclev10023830m.g	-1.20544	3e-16	NmrA-like negative transcriptional regulator family protein
Ciclev10003815m.g	3.75778	3.1e-16	basic helix-loop-helix (bHLH) DNA-binding superfamily protein
Ciclev10022153m.g	-1.53227	3.16e-16	RING/U-box superfamily protein
Ciclev10026349m.g	-1.02477	3.54e-16	nicotinamidase 1
Ciclev10026043m.g	1.18677	3.61e-16	aspartate-glutamate racemase family
Ciclev10011614m.g	-1.99209	3.63e-16	AAA-ATPase 1
Ciclev10024076m.g	-1.25031	4.95e-16	Wall-associated kinase family protein
Ciclev10020052m.g	-1.22914	5e-16	HXXXD-type acyl-transferase family protein
Ciclev10010587m.g	-2.41159	5.3e-16	S-locus lectin protein kinase family protein
Ciclev10013296m.g	-1.72192	5.52e-16	0
Ciclev10016749m.g	-1.47287	5.63e-16	0
Ciclev10027166m.g	-3.60662	5.82e-16	Leucine-rich repeat protein kinase family protein
Ciclev10017221m.g	1.82883	5.9e-16	0
Ciclev10012601m.g	-1.26872	6.35e-16	RING/U-box superfamily protein
Ciclev10031946m.g	-1.42145	6.62e-16	myb domain protein 60
Ciclev10015093m.g	-1.31612	7.23e-16	serine carboxypeptidase-like 31
Ciclev10021349m.g	-1.58108	8.14e-16	NAD(P)-binding Rossmann-fold superfamily protein
Ciclev10006620m.g	-5.6574	8.16e-16	0
Ciclev10013236m.g	1.14948	8.47e-16	0
Ciclev10000851m.g	-1.0063	9.16e-16	cytochrome P450, family 82, subfamily C, polypeptide 4
Ciclev10031498m.g	-2.96694	9.74e-16	DNAJ heat shock N-terminal domain-containing protein
Ciclev10016770m.g	-4.58426	1.02e-15	Pollen Ole e 1 allergen and extensin family protein
Ciclev10019147m.g	-2.86259	1.02e-15	ARM repeat superfamily protein
Ciclev10014862m.g	-1.84255	1.06e-15	cytochrome P450, family 706, subfamily A, polypeptide 4
Ciclev10005570m.g	-2.05311	1.08e-15	Integrase-type DNA-binding superfamily protein
Ciclev10032686m.g	-1.2217	1.16e-15	glutathione S-transferase tau 7
Ciclev10015070m.g	-4.07089	1.29e-15	cytochrome P450, family 716, subfamily A, polypeptide 1
Ciclev10008336m.g	-2.10373	1.3e-15	homogentisate phytyltransferase 1
Ciclev10017543m.g	-1.03827	1.63e-15	Heavy metal transport/detoxification superfamily protein
Ciclev10000542m.g	-2.22364	1.79e-15	Rhamnogalacturonate lyase family protein
Ciclev10001308m.g	-2.778	2.31e-15	galactinol synthase 2
Ciclev10001082m.g	-1.15723	2.34e-15	HXXXD-type acyl-transferase family protein
Ciclev10029805m.g	1.02614	2.45e-15	Lateral root primordium (LRP) protein-related
Ciclev10015729m.g	-2.46191	2.72e-15	MYB-like 102
Ciclev10007811m.g	-6.10132	2.84e-15	Ankyrin repeat family protein
Ciclev10018862m.g	-1.66357	2.85e-15	Protein kinase family protein
Ciclev10024345m.g	-4.10526	2.87e-15	Ankyrin repeat family protein
Ciclev10007685m.g	-1.21445	2.88e-15	receptor kinase 3
Ciclev10019727m.g	-3.1347	3.09e-15	cytochrome P450, family 82, subfamily G, polypeptide 1
Ciclev10006253m.g	-1.65369	3.23e-15	Protein of unknown function (DUF1677)
Ciclev10031723m.g	-1.22877	3.65e-15	Protein kinase superfamily protein
Ciclev10005453m.g	-1.18695	3.75e-15	chlorophyllase 2
Ciclev10030702m.g	-1.41732	3.81e-15	Protein of unknown function (DUF1666)
Ciclev10011917m.g	-1.57858	4.06e-15	NAD(P)-binding Rossmann-fold superfamily protein
Ciclev10026559m.g	-2.29	4.27e-15	0
Ciclev10012473m.g	-1.51712	4.41e-15	aluminum sensitive 3
Ciclev10020064m.g	-2.25536	5.05e-15	UDP-Glycosyltransferase superfamily protein
Ciclev10009811m.g	-3.82466	5.92e-15	0
Ciclev10009079m.g	-3.06227	6.44e-15	IQ-domain 10
Ciclev10024067m.g	1.81562	6.68e-15	HXXXD-type acyl-transferase family protein
Ciclev10030487m.g	-2.02293	7.27e-15	DNA binding;ATP binding
Ciclev10003300m.g	1.66016	7.36e-15	homogentisate phytyltransferase 1
Ciclev10030449m.g	-1.24324	7.67e-15	Glycosyl hydrolases family 31 protein
Ciclev10022487m.g	-3.0088	7.97e-15	0
Ciclev10017735m.g	1.09274	1.02e-14	Protein of unknown function, DUF584
Ciclev10018839m.g	-1.24298	1.07e-14	beta-galactosidase 10
Ciclev10033212m.g	1.11157	1.14e-14	0
Ciclev10012523m.g	-3.6177	1.25e-14	NmrA-like negative transcriptional regulator family protein
Ciclev10008225m.g	-1.56274	1.26e-14	CBL-interacting protein kinase 5
Ciclev10004178m.g	-1.28384	1.44e-14	AGC (cAMP-dependent, cGMP-dependent and protein kinase C) kinase family protein
Ciclev10006249m.g	-9.23175	1.53e-14	0
Ciclev10017592m.g	1.95266	1.64e-14	Rhamnogalacturonate lyase family protein
Ciclev10007117m.g	2.43716	1.64e-14	Werner syndrome-like exonuclease
Ciclev10017185m.g	-1.07469	1.68e-14	KNOX Arabidopsis thaliana meinox
Ciclev10029835m.g	-9.22045	1.71e-14	FAD/NAD(P)-binding oxidoreductase family protein
Ciclev10011779m.g	-1.68246	1.81e-14	Plant protein of unknown function (DUF828)
Ciclev10002362m.g	-3.44859	1.97e-14	homolog of carrot EP3-3 chitinase
Ciclev10017191m.g	-1.31261	2.14e-14	0
Ciclev10021911m.g	-5.93613	2.2e-14	AGAMOUS-like 6
Ciclev10009784m.g	1.46279	2.21e-14	glutamine dumper 3
Ciclev10030800m.g	1.26261	2.26e-14	mechanosensitive channel of small conductance-like 10
Ciclev10017491m.g	-2.60421	2.58e-14	Leucine-rich repeat transmembrane protein kinase
Ciclev10022365m.g	-2.63742	2.85e-14	homeobox 7
Ciclev10008731m.g	-1.07471	3.6e-14	copper ion binding;electron carriers
Ciclev10001944m.g	-4.93106	3.85e-14	Nodulin MtN3 family protein
Ciclev10017070m.g	-1.6066	3.95e-14	MLP-like protein 423
Ciclev10032998m.g	-1.19762	4.08e-14	Protein of unknown function (DUF1313)
Ciclev10014707m.g	-6.55944	4.83e-14	terpene synthase 14
Ciclev10021059m.g	-1.05607	5.19e-14	ethylene-responsive element binding protein
Ciclev10023505m.g	-2.17777	5.94e-14	target of AVRB operation1
Ciclev10033455m.g	1.01729	5.97e-14	Copper transport protein family
Ciclev10015478m.g	1.09615	7.44e-14	0
Ciclev10005988m.g	-3.52131	9.8e-14	PAR1 protein
Ciclev10010636m.g	1.18399	1.01e-13	protein kinase family protein / peptidoglycan-binding LysM domain-containing protein
Ciclev10020371m.g	-1.91398	1.1e-13	F-box family protein
Ciclev10022832m.g	1.16234	1.17e-13	Bifunctional inhibitor/lipid-transfer protein/seed storage 2S albumin superfamily protein
Ciclev10025281m.g	2.25658	1.19e-13	F-box/RNI-like superfamily protein
Ciclev10025796m.g	-7.73016	1.3e-13	Protein of unknown function (DUF579)
Ciclev10003376m.g	2.06464	1.34e-13	gibberellin 20 oxidase 2
Ciclev10014836m.g	-1.2377	1.38e-13	ACD1-like
Ciclev10010905m.g	-1.20329	1.38e-13	pleiotropic drug resistance 9
Ciclev10030423m.g	-4.71842	1.42e-13	0
Ciclev10000819m.g	-1.36538	1.52e-13	phosphate transporter 1;9
Ciclev10019998m.g	2.01452	1.53e-13	UDP-Glycosyltransferase superfamily protein
Ciclev10033347m.g	-1.15689	1.56e-13	Polymerase/histidinol phosphatase-like
Ciclev10008554m.g	-2.94085	1.78e-13	Plant protein of unknown function (DUF828) with plant pleckstrin homology-like region
Ciclev10001098m.g	-4.16754	2.01e-13	RING/U-box superfamily protein
Ciclev10031216m.g	-1.45951	2.11e-13	cytochrome P450, family 82, subfamily C, polypeptide 4
Ciclev10000924m.g	-3.69759	2.33e-13	cytochrome P450, family 83, subfamily B, polypeptide 1
Ciclev10025392m.g	-2.26007	2.4e-13	Cytochrome P450 superfamily protein
Ciclev10005202m.g	-3.87217	2.59e-13	2-oxoglutarate (2OG) and Fe(II)-dependent oxygenase superfamily protein
Ciclev10021356m.g	2.72562	2.78e-13	0
Ciclev10010580m.g	2.84694	2.86e-13	crooked neck protein, putative / cell cycle protein, putative
Ciclev10029951m.g	-2.16902	2.9e-13	CRINKLY4 related 3
Ciclev10030038m.g	-3.08958	2.95e-13	disease resistance family protein / LRR family protein
Ciclev10003677m.g	1.25281	3.34e-13	0
Ciclev10032374m.g	-1.28451	3.35e-13	TEOSINTE BRANCHED 1, cycloidea, PCF (TCP)-domain family protein 20
Ciclev10028248m.g	-1.23118	4.07e-13	UDP-Glycosyltransferase superfamily protein
Ciclev10013193m.g	-7.60245	4.56e-13	0
Ciclev10024508m.g	-1.28864	4.64e-13	early nodulin-like protein 5
Ciclev10000287m.g	-1.39203	4.73e-13	Leucine-rich repeat receptor-like protein kinase family protein
Ciclev10024333m.g	-1.56275	5.04e-13	0
Ciclev10013304m.g	-1.05891	5.21e-13	Low temperature and salt responsive protein family
Ciclev10018241m.g	-8.73631	5.27e-13	0
Ciclev10027552m.g	-1.0192	5.56e-13	PYR1-like 2
Ciclev10015091m.g	-1.19082	5.69e-13	Tetratricopeptide repeat (TPR)-like superfamily protein
Ciclev10005979m.g	-1.23439	5.9e-13	Cupredoxin superfamily protein
Ciclev10027508m.g	-1.68325	5.93e-13	nuclear factor Y, subunit B3
Ciclev10019061m.g	-1.07058	6.11e-13	ferric reduction oxidase 8
Ciclev10002383m.g	-2.52923	6.42e-13	Putative lysine decarboxylase family protein
Ciclev10000126m.g	-1.94592	6.78e-13	ATPase E1-E2 type family protein / haloacid dehalogenase-like hydrolase family protein
Ciclev10010000m.g	-1.18953	7.04e-13	Xyloglucan endotransglucosylase/hydrolase family protein
Ciclev10019820m.g	-1.66073	7.3e-13	WRKY family transcription factor
Ciclev10017198m.g	-2.02764	7.89e-13	jasmonate-zim-domain protein 8
Ciclev10014718m.g	-3.05065	8.84e-13	O-fucosyltransferase family protein
Ciclev10033680m.g	1.86829	1.01e-12	0
Ciclev10017625m.g	-3.7449	1.03e-12	HXXXD-type acyl-transferase family protein
Ciclev10005891m.g	-3.86925	1.04e-12	ethylene responsive element binding factor 1
Ciclev10018785m.g	-1.04449	1.06e-12	Malectin/receptor-like protein kinase family protein
Ciclev10025391m.g	-2.09366	1.32e-12	Cytochrome P450 superfamily protein
Ciclev10032086m.g	1.95309	1.35e-12	polygalacturonase inhibiting protein 1
Ciclev10030376m.g	2.19289	1.36e-12	Integrase-type DNA-binding superfamily protein
Ciclev10028501m.g	-1.00375	1.41e-12	AP2/B3-like transcriptional factor family protein
Ciclev10024104m.g	-1.72219	1.44e-12	ADP/ATP carrier 2
Ciclev10029283m.g	-3.26638	1.49e-12	LOB domain-containing protein 11
Ciclev10032760m.g	-1.35347	1.5e-12	Alpha/beta hydrolase related protein
Ciclev10006448m.g	-3.83416	1.55e-12	Peroxidase superfamily protein
Ciclev10004062m.g	-1.16903	1.57e-12	0
Ciclev10011369m.g	2.02383	1.85e-12	calcium-dependent protein kinase 20
Ciclev10033156m.g	1.14257	1.92e-12	Protein of unknown function (DUF 3339)
Ciclev10025330m.g	-8.54182	2.08e-12	Plant protein of unknown function (DUF247)
Ciclev10029887m.g	-3.54695	2.39e-12	Amino acid permease family protein
Ciclev10003691m.g	1.14572	2.56e-12	Putative membrane lipoprotein
Ciclev10019202m.g	1.47024	2.64e-12	Pectin lyase-like superfamily protein
Ciclev10026415m.g	-2.82077	2.67e-12	elicitor-activated gene 3-2
Ciclev10011721m.g	-2.56798	2.7e-12	TRICHOME BIREFRINGENCE-LIKE 19
Ciclev10024560m.g	-1.25144	2.71e-12	putative endonuclease or glycosyl hydrolase with C2H2-type zinc finger domain
Ciclev10019511m.g	-7.3712	2.82e-12	Nodulin-like / Major Facilitator Superfamily protein
Ciclev10023346m.g	1.35266	2.92e-12	0
Ciclev10023612m.g	-2.75891	3.12e-12	calcineurin B-like protein 8
Ciclev10004697m.g	-3.49812	3.41e-12	FAD-binding Berberine family protein
Ciclev10022452m.g	1.07966	3.57e-12	zinc finger protein 6
Ciclev10012988m.g	-1.78789	3.61e-12	HSP20-like chaperones superfamily protein
Ciclev10012301m.g	1.12137	3.9e-12	SPX (SYG1/Pho81/XPR1) domain-containing protein / zinc finger (C3HC4-type RING finger) protein-related
Ciclev10013249m.g	-2.03571	3.9e-12	0
Ciclev10003728m.g	-8.44504	4.26e-12	ADP-ribosylation factor C1
Ciclev10010736m.g	-1.40496	4.34e-12	alpha/beta-Hydrolases superfamily protein
Ciclev10027617m.g	-1.392	4.49e-12	0
Ciclev10031572m.g	-1.5491	4.74e-12	Transducin/WD40 repeat-like superfamily protein
Ciclev10010811m.g	-3.98419	5.28e-12	disease resistance family protein / LRR family protein
Ciclev10025211m.g	-1.30858	5.67e-12	Auxin-responsive GH3 family protein
Ciclev10019627m.g	1.7989	5.7e-12	phosphate transporter 1;4
Ciclev10020389m.g	-3.48213	5.8e-12	RING/U-box superfamily protein
Ciclev10016043m.g	-2.16818	6.03e-12	Peroxidase superfamily protein
Ciclev10007028m.g	-1.46195	6.04e-12	receptor-like protein kinase 1
Ciclev10003885m.g	2.85382	6.18e-12	0
Ciclev10032651m.g	-2.9531	6.61e-12	ribonuclease 1
Ciclev10010201m.g	2.57817	6.66e-12	0
Ciclev10013751m.g	1.65788	7.22e-12	Protein phosphatase 2C family protein
Ciclev10006566m.g	-8.37226	7.32e-12	TPX2 (targeting protein for Xklp2) protein family
Ciclev10005869m.g	1.03144	7.41e-12	Integrase-type DNA-binding superfamily protein
Ciclev10001059m.g	-1.06065	7.48e-12	serine carboxypeptidase-like 19
Ciclev10005222m.g	1.32221	7.48e-12	Transducin/WD40 repeat-like superfamily protein
Ciclev10014618m.g	-1.76343	7.66e-12	Protein kinase superfamily protein
Ciclev10001737m.g	-1.52144	8.03e-12	Phosphoglycerate mutase family protein
Ciclev10022589m.g	-1.05727	8.65e-12	Oleosin family protein
Ciclev10021514m.g	-1.26653	9.05e-12	SPFH/Band 7/PHB domain-containing membrane-associated protein family
Ciclev10006470m.g	-3.93972	9.59e-12	detoxifying efflux carrier 35
Ciclev10016996m.g	-2.8581	1.12e-11	ILI1 binding bHLH 1
Ciclev10019177m.g	-1.50702	1.23e-11	pseudo-response regulator 5
Ciclev10006232m.g	-1.11384	1.25e-11	Ubiquitin-like superfamily protein
Ciclev10026723m.g	-2.72641	1.27e-11	0
Ciclev10012729m.g	-1.63176	1.32e-11	Protein of unknown function (DUF567)
Ciclev10006007m.g	-2.86093	1.37e-11	AWPM-19-like family protein
Ciclev10001555m.g	3.23936	1.39e-11	O-methyltransferase 1
Ciclev10026412m.g	-1.36834	1.39e-11	histidine kinase 1
Ciclev10011234m.g	-2.67581	1.39e-11	ABC-2 type transporter family protein
Ciclev10030122m.g	-2.11353	1.42e-11	0
Ciclev10004321m.g	-7.10395	1.47e-11	Leucine-rich repeat receptor-like protein kinase family protein
Ciclev10032396m.g	1.66749	1.5e-11	methyl esterase 1
Ciclev10005440m.g	-1.93229	1.55e-11	Protein kinase superfamily protein
Ciclev10023365m.g	2.17532	1.61e-11	SPIRAL1-like2
Ciclev10029566m.g	-8.24137	1.64e-11	0
Ciclev10023512m.g	2.56032	1.65e-11	Protein of unknown function (DUF1191)
Ciclev10012511m.g	-2.22282	1.99e-11	Glutathione S-transferase family protein
Ciclev10017345m.g	-1.47584	2.07e-11	Wound-responsive family protein
Ciclev10009014m.g	-1.23093	2.13e-11	alpha/beta-Hydrolases superfamily protein
Ciclev10033393m.g	-3.12744	2.16e-11	methyl esterase 1
Ciclev10026307m.g	-1.05493	2.22e-11	methyl esterase 10
Ciclev10028742m.g	-1.6806	2.46e-11	Protein of unknown function (DUF1645)
Ciclev10032400m.g	-2.05589	2.62e-11	0
Ciclev10003406m.g	-4.65554	2.74e-11	cytochrome P450, family 87, subfamily A, polypeptide 6
Ciclev10018396m.g	-2.26183	2.78e-11	nodulin MtN21 /EamA-like transporter family protein
Ciclev10031217m.g	-2.45751	2.88e-11	cytochrome P450, family 82, subfamily C, polypeptide 4
Ciclev10029491m.g	-6.97969	3.65e-11	K-box region and MADS-box transcription factor family protein
Ciclev10032192m.g	-1.51731	3.76e-11	WRKY DNA-binding protein 70
Ciclev10015254m.g	1.01107	3.84e-11	Esterase/lipase/thioesterase family protein
Ciclev10007873m.g	1.65733	3.93e-11	calmodulin-domain protein kinase 9
Ciclev10016752m.g	-1.94587	4.35e-11	Quinone reductase family protein
Ciclev10028636m.g	-1.56058	4.38e-11	Acyl-CoA N-acyltransferases (NAT) superfamily protein
Ciclev10026684m.g	1.02504	4.52e-11	0
Ciclev10003911m.g	6.98983	4.55e-11	Concanavalin A-like lectin protein kinase family protein
Ciclev10020480m.g	-1.83954	4.74e-11	NAC domain containing protein 100
Ciclev10002998m.g	-2.1915	5.28e-11	0
Ciclev10033223m.g	-1.04191	5.3e-11	0
Ciclev10013527m.g	-2.63101	5.33e-11	TRICHOME BIREFRINGENCE-LIKE 34
Ciclev10028637m.g	-1.46997	5.62e-11	Glycosyl hydrolase superfamily protein
Ciclev10010640m.g	-1.50688	5.94e-11	cytochrome P450, family 716, subfamily A, polypeptide 1
Ciclev10013874m.g	-2.08516	6.19e-11	RING/U-box superfamily protein
Ciclev10007805m.g	-2.06563	6.31e-11	C2H2 type zinc finger transcription factor family
Ciclev10011601m.g	-1.65223	7.41e-11	UDP-Glycosyltransferase superfamily protein
Ciclev10000852m.g	-1.1166	7.72e-11	cytochrome P450, family 82, subfamily C, polypeptide 4
Ciclev10033641m.g	1.37885	8.7e-11	glucuronidase 1
Ciclev10011219m.g	-1.18003	8.81e-11	Wall-associated kinase family protein
Ciclev10002103m.g	-2.03014	9.19e-11	0
Ciclev10015739m.g	-2.04575	9.56e-11	strictosidine synthase-like 4
Ciclev10022706m.g	-2.39255	1.01e-10	0
Ciclev10024083m.g	-3.0461	1.06e-10	receptor like protein 15
Ciclev10009145m.g	-7.96157	1.07e-10	0
Ciclev10002433m.g	-1.08986	1.1e-10	0
Ciclev10024201m.g	-4.77187	1.2e-10	basic helix-loop-helix (bHLH) DNA-binding superfamily protein
Ciclev10019533m.g	-1.5616	1.25e-10	NAC domain containing protein 2
Ciclev10024643m.g	-1.03698	1.25e-10	Leucine-rich repeat transmembrane protein kinase
Ciclev10025712m.g	-1.20772	1.33e-10	Tetratricopeptide repeat (TPR)-like superfamily protein
Ciclev10028853m.g	-1.99137	1.49e-10	C2H2-type zinc finger family protein
Ciclev10007942m.g	1.14774	1.54e-10	Plant invertase/pectin methylesterase inhibitor superfamily
Ciclev10023818m.g	1.88407	1.54e-10	Flavin-binding monooxygenase family protein
Ciclev10003485m.g	-1.19598	1.66e-10	peptidases
Ciclev10006654m.g	-5.78306	1.75e-10	AGAMOUS-like 42
Ciclev10030340m.g	-6.78488	1.83e-10	NAD(P)-binding Rossmann-fold superfamily protein
Ciclev10007471m.g	1.51099	2.15e-10	receptor kinase 2
Ciclev10010061m.g	-4.11239	2.19e-10	0
Ciclev10013848m.g	-7.88304	2.22e-10	hAT transposon superfamily protein
Ciclev10012013m.g	2.1507	2.22e-10	nodulin MtN21 /EamA-like transporter family protein
Ciclev10014790m.g	-2.06552	2.41e-10	terpene synthase 03
Ciclev10017825m.g	-1.21979	2.62e-10	Auxin-responsive family protein
Ciclev10007195m.g	-2.54246	2.67e-10	0
Ciclev10009527m.g	-1.05603	2.84e-10	HSP20-like chaperones superfamily protein
Ciclev10029847m.g	-1.99141	2.88e-10	Ankyrin repeat family protein
Ciclev10002803m.g	-1.37441	2.89e-10	sigma factor binding protein 1
Ciclev10004001m.g	1.38815	3.25e-10	ribosomal protein L16
Ciclev10002912m.g	-2.38831	3.25e-10	0
Ciclev10027723m.g	-5.12186	3.47e-10	Protein kinase family protein with leucine-rich repeat domain
Ciclev10016798m.g	-1.67451	3.56e-10	B-box type zinc finger family protein
Ciclev10008234m.g	-1.24079	3.63e-10	Transducin/WD40 repeat-like superfamily protein
Ciclev10017463m.g	-1.56793	3.65e-10	Oxidoreductase, zinc-binding dehydrogenase family protein
Ciclev10031098m.g	-1.60211	3.88e-10	Cellulase (glycosyl hydrolase family 5) protein
Ciclev10004988m.g	1.54827	4.19e-10	Leucine-rich repeat (LRR) family protein
Ciclev10010769m.g	-1.72404	5.17e-10	Glycosyl hydrolase family protein with chitinase insertion domain
Ciclev10006569m.g	-2.87877	5.66e-10	2-oxoglutarate (2OG) and Fe(II)-dependent oxygenase superfamily protein
Ciclev10019651m.g	-1.61771	6.07e-10	cytochrome P450, family 76, subfamily C, polypeptide 4
Ciclev10030291m.g	-6.55846	7.36e-10	decapping 1
Ciclev10016171m.g	-1.08961	7.38e-10	NOD26-like intrinsic protein 1;2
Ciclev10013864m.g	-1.55563	7.43e-10	MATE efflux family protein
Ciclev10028852m.g	-1.07411	7.45e-10	PLC-like phosphodiesterases superfamily protein
Ciclev10021277m.g	-2.63328	7.53e-10	0
Ciclev10001346m.g	1.09531	8.1e-10	NAC domain containing protein 35
Ciclev10032777m.g	1.15936	9.23e-10	basic leucine-zipper 58
Ciclev10029514m.g	-1.18356	9.77e-10	0
Ciclev10029961m.g	-1.44867	1.01e-09	copper transporter 1
Ciclev10030861m.g	1.39589	1.06e-09	Cellulose-synthase-like C6
Ciclev10008012m.g	-2.71879	1.09e-09	beta glucosidase 41
Ciclev10003017m.g	-1.08044	1.11e-09	0
Ciclev10027145m.g	-7.61349	1.12e-09	RING/U-box superfamily protein
Ciclev10003860m.g	-2.42351	1.24e-09	ARM-repeat/Tetratricopeptide repeat (TPR)-like protein
Ciclev10029019m.g	-1.11961	1.25e-09	myb domain protein 48
Ciclev10005195m.g	-2.46851	1.26e-09	beta-1,3-glucanase 3
Ciclev10000464m.g	-1.97233	1.29e-09	wall associated kinase-like 1
Ciclev10007381m.g	3.40028	1.44e-09	NB-ARC domain-containing disease resistance protein
Ciclev10012678m.g	-3.20285	1.44e-09	Late embryogenesis abundant (LEA) hydroxyproline-rich glycoprotein family
Ciclev10015151m.g	-2.13207	1.44e-09	Sulfite exporter TauE/SafE family protein
Ciclev10028618m.g	-1.60762	1.57e-09	NAC domain containing protein 89
Ciclev10031060m.g	-1.16189	1.61e-09	Major facilitator superfamily protein
Ciclev10022971m.g	-2.24665	1.7e-09	0
Ciclev10022688m.g	-2.20791	1.79e-09	0
Ciclev10029597m.g	1.22136	1.89e-09	Glycosyl hydrolase family 35 protein
Ciclev10005276m.g	1.93498	1.91e-09	O-methyltransferase family protein
Ciclev10002961m.g	-2.93714	1.93e-09	0
Ciclev10033288m.g	-1.93419	1.99e-09	0
Ciclev10016755m.g	1.00107	2.16e-09	Protein of unknown function (DUF640)
Ciclev10015791m.g	1.27326	2.21e-09	galacturonosyltransferase-like 10
Ciclev10016142m.g	-1.58235	2.29e-09	GRAM domain family protein
Ciclev10006817m.g	1.02817	2.42e-09	NAD(P)-binding Rossmann-fold superfamily protein
Ciclev10031848m.g	-2.82005	2.54e-09	sulphotransferase 12
Ciclev10029650m.g	-3.52671	2.61e-09	SAUR-like auxin-responsive protein family
Ciclev10019073m.g	1.17908	2.63e-09	HCO3- transporter family
Ciclev10023266m.g	-3.92718	2.68e-09	Major facilitator superfamily protein
Ciclev10010073m.g	1.6374	2.68e-09	protein kinase family protein / peptidoglycan-binding LysM domain-containing protein
Ciclev10017081m.g	-1.20294	2.71e-09	ferredoxin 3
Ciclev10012544m.g	-1.94505	2.74e-09	HAD superfamily, subfamily IIIB acid phosphatase
Ciclev10010448m.g	-1.26251	2.78e-09	C2H2 and C2HC zinc fingers superfamily protein
Ciclev10010051m.g	-1.80366	2.82e-09	alpha/beta-Hydrolases superfamily protein
Ciclev10017313m.g	-2.32762	2.83e-09	0
Ciclev10012776m.g	-1.1939	2.84e-09	calmodulin like 42
Ciclev10031635m.g	-1.63943	2.91e-09	cytochrome P450, family 82, subfamily C, polypeptide 4
Ciclev10006113m.g	-7.50928	2.99e-09	LOB domain-containing protein 4
Ciclev10028699m.g	-1.95271	3.04e-09	2-oxoglutarate (2OG) and Fe(II)-dependent oxygenase superfamily protein
Ciclev10000549m.g	-1.37639	3.18e-09	Plant protein of unknown function (DUF869)
Ciclev10031449m.g	-1.11382	3.28e-09	brassinosteroid-6-oxidase 1
Ciclev10032304m.g	-1.8443	3.38e-09	NAC-like, activated by AP3/PI
Ciclev10006630m.g	-4.23105	3.53e-09	NAD(P)-binding Rossmann-fold superfamily protein
Ciclev10009172m.g	2.64714	3.74e-09	xyloglucan endotransglucosylase/hydrolase 24
Ciclev10029921m.g	-2.39622	3.91e-09	2-oxoglutarate (2OG) and Fe(II)-dependent oxygenase superfamily protein
Ciclev10029178m.g	-1.04863	3.93e-09	RING/U-box superfamily protein
Ciclev10009050m.g	-2.50391	3.96e-09	MYB-like 102
Ciclev10013303m.g	-7.41838	4.01e-09	0
Ciclev10030224m.g	-7.43637	4.24e-09	0
Ciclev10024820m.g	-2.67802	4.41e-09	NB-ARC domain-containing disease resistance protein
Ciclev10031003m.g	-1.368	4.99e-09	nine-cis-epoxycarotenoid dioxygenase 4
Ciclev10008050m.g	1.77511	5.18e-09	carotenoid cleavage dioxygenase 8
Ciclev10024341m.g	-4.27082	5.42e-09	K-box region and MADS-box transcription factor family protein
Ciclev10009837m.g	-3.68657	6.24e-09	plant natriuretic peptide A
Ciclev10033269m.g	-3.26199	6.7e-09	0
Ciclev10023751m.g	-1.89266	7.01e-09	0
Ciclev10022291m.g	-1.1774	7.15e-09	LOB domain-containing protein 31
Ciclev10013142m.g	-1.33694	7.21e-09	0
Ciclev10017822m.g	-1.72384	7.27e-09	NAC domain containing protein 73
Ciclev10017563m.g	1.30493	7.41e-09	0
Ciclev10010204m.g	-7.32917	7.68e-09	sulfate transporter 3;4
Ciclev10027404m.g	-1.50847	8.01e-09	receptor-like protein kinase 1
Ciclev10024155m.g	-3.14477	8.09e-09	BR enhanced expression 1
Ciclev10008936m.g	-3.04625	8.83e-09	geranylgeranyl reductase
Ciclev10003429m.g	1.75012	9.23e-09	Protein kinase protein with adenine nucleotide alpha hydrolases-like domain
Ciclev10021546m.g	-1.80256	9.28e-09	Octicosapeptide/Phox/Bem1p family protein
Ciclev10032490m.g	-1.38117	9.33e-09	K-box region and MADS-box transcription factor family protein
Ciclev10018902m.g	-2.237	9.34e-09	receptor-like protein kinase 1
Ciclev10033933m.g	-1.82448	9.41e-09	Protein of unknown function (DUF579)
Ciclev10023425m.g	-7.3153	9.85e-09	xyloglucan endotransglucosylase/hydrolase 2
Ciclev10017512m.g	-1.34728	9.99e-09	NAD(P)-linked oxidoreductase superfamily protein
Ciclev10004039m.g	-2.52695	1.02e-08	Leucine-rich repeat protein kinase family protein
Ciclev10011864m.g	-2.85616	1.02e-08	alpha/beta-Hydrolases superfamily protein
Ciclev10001701m.g	-1.21824	1.08e-08	ENTH/ANTH/VHS superfamily protein
Ciclev10013290m.g	-1.39469	1.16e-08	0
Ciclev10011088m.g	-3.69127	1.22e-08	Malectin/receptor-like protein kinase family protein
Ciclev10012209m.g	-2.91356	1.22e-08	metacaspase 9
Ciclev10016947m.g	-1.71436	1.26e-08	Cupredoxin superfamily protein
Ciclev10015702m.g	2.86364	1.27e-08	gibberellin 2-oxidase 8
Ciclev10024814m.g	-4.34549	1.32e-08	NB-ARC domain-containing disease resistance protein
Ciclev10031179m.g	-1.96343	1.32e-08	beta glucosidase 17
Ciclev10022592m.g	-2.75109	1.35e-08	0
Ciclev10018075m.g	-1.14185	1.36e-08	Carbohydrate-binding X8 domain superfamily protein
Ciclev10002218m.g	1.03838	1.4e-08	cysteine synthase D2
Ciclev10032572m.g	-1.4282	1.43e-08	K-box region and MADS-box transcription factor family protein
Ciclev10022111m.g	-8.54216	1.43e-08	RmlC-like cupins superfamily protein
Ciclev10024480m.g	-7.18611	1.53e-08	disease resistance protein (TIR-NBS-LRR class), putative
Ciclev10011218m.g	-1.33733	1.55e-08	receptor lectin kinase
Ciclev10009800m.g	-1.1233	1.57e-08	Protein of unknown function (DUF1677)
Ciclev10032508m.g	2.07175	1.6e-08	expansin-like B1
Ciclev10005649m.g	-4.74654	1.61e-08	heat shock transcription factor B3
Ciclev10011084m.g	-1.55536	1.71e-08	0
Ciclev10008330m.g	-1.09456	1.74e-08	alkenal reductase
Ciclev10001909m.g	-1.64812	1.8e-08	pinoresinol reductase 1
Ciclev10023503m.g	1.77866	1.89e-08	0
Ciclev10016993m.g	-1.09272	1.95e-08	LOB domain-containing protein 4
Ciclev10027358m.g	2.88468	1.98e-08	Protein of unknown function, DUF617
Ciclev10010191m.g	1.02527	2.16e-08	F-box/RNI-like superfamily protein
Ciclev10020826m.g	-1.61703	2.22e-08	Leucine-rich repeat transmembrane protein kinase
Ciclev10017984m.g	-2.16507	2.23e-08	Tetratricopeptide repeat (TPR)-like superfamily protein
Ciclev10021040m.g	-3.38366	2.28e-08	Ubiquitin-conjugating enzyme/RWD-like protein
Ciclev10018393m.g	-1.02537	2.41e-08	0
Ciclev10032875m.g	1.18331	2.66e-08	RING/U-box superfamily protein
Ciclev10027025m.g	-1.18541	2.68e-08	Core-2/I-branching beta-1,6-N-acetylglucosaminyltransferase family protein
Ciclev10024433m.g	2.48136	2.78e-08	gibberellin 2-oxidase 6
Ciclev10029208m.g	-2.54397	2.82e-08	Plant basic secretory protein (BSP) family protein
Ciclev10001439m.g	1.72856	2.91e-08	branched-chain amino acid transaminase 2
Ciclev10027953m.g	-6.07018	3.04e-08	white-brown complex homolog protein 11
Ciclev10011252m.g	1.97452	3.1e-08	calmodulin-domain protein kinase cdpk isoform 2
Ciclev10025282m.g	1.77566	3.11e-08	F-box/RNI-like superfamily protein
Ciclev10006353m.g	-1.18714	3.36e-08	GroES-like zinc-binding alcohol dehydrogenase family protein
Ciclev10014011m.g	-2.52364	3.57e-08	Leucine-rich repeat protein kinase family protein
Ciclev10030320m.g	-5.16574	3.65e-08	receptor like protein 13
Ciclev10028089m.g	-2.56988	3.81e-08	Glycosyl hydrolase family 10 protein
Ciclev10015857m.g	-1.67644	3.85e-08	EXORDIUM like 1
Ciclev10022448m.g	1.1738	4.02e-08	GATA type zinc finger transcription factor family protein
Ciclev10005443m.g	-1.32505	4.28e-08	carboxyesterase 20
Ciclev10028185m.g	-1.24161	4.32e-08	mitogen-activated protein kinase kinase kinase 13
Ciclev10005629m.g	-4.10414	4.38e-08	myb domain protein 15
Ciclev10021859m.g	-3.81223	4.43e-08	myb domain protein 52
Ciclev10031018m.g	-1.22533	4.44e-08	D-arabinono-1,4-lactone oxidase family protein
Ciclev10031756m.g	4.16163	4.46e-08	P-loop containing nucleoside triphosphate hydrolases superfamily protein
Ciclev10022512m.g	-1.30344	4.47e-08	2-oxoglutarate (2OG) and Fe(II)-dependent oxygenase superfamily protein
Ciclev10017160m.g	2.12911	4.88e-08	0
Ciclev10009786m.g	-2.59727	5.12e-08	RAB GTPase homolog A6B
Ciclev10024035m.g	-3.20997	5.16e-08	NAC (No Apical Meristem) domain transcriptional regulator superfamily protein
Ciclev10029837m.g	-2.438	5.16e-08	disease resistance family protein / LRR family protein
Ciclev10018037m.g	-1.92929	5.42e-08	Major facilitator superfamily protein
Ciclev10013419m.g	1.22893	5.53e-08	flavodoxin-like quinone reductase 1
Ciclev10002010m.g	-1.31985	5.57e-08	0
Ciclev10028624m.g	-1.54929	5.89e-08	F-box and associated interaction domains-containing protein
Ciclev10013788m.g	1.523	5.91e-08	Late embryogenesis abundant protein (LEA) family protein
Ciclev10005181m.g	-6.96171	6.05e-08	beta-1,3-glucanase 2
Ciclev10024028m.g	-2.07709	6.11e-08	0
Ciclev10013897m.g	-3.10428	6.32e-08	Zinc finger C-x8-C-x5-C-x3-H type family protein
Ciclev10013466m.g	1.97383	6.78e-08	myb domain protein 121
Ciclev10008060m.g	1.16471	6.97e-08	cytochrome P450, family 81, subfamily D, polypeptide 8
Ciclev10028328m.g	1.26763	7.04e-08	HXXXD-type acyl-transferase family protein
Ciclev10010750m.g	-5.86893	7.16e-08	Protein of unknown function (DUF1218)
Ciclev10031952m.g	-2.79008	7.2e-08	O-methyltransferase 1
Ciclev10012062m.g	-3.15278	7.33e-08	zinc transporter 1 precursor
Ciclev10012900m.g	-1.16205	7.35e-08	0
Ciclev10030165m.g	-3.21542	7.37e-08	Pentatricopeptide repeat (PPR) superfamily protein
Ciclev10004558m.g	-6.96421	7.73e-08	terpene synthase 14
Ciclev10006617m.g	-4.54258	7.76e-08	TPX2 (targeting protein for Xklp2) protein family
Ciclev10003587m.g	-2.19182	8.13e-08	embryo defective 2170
Ciclev10018661m.g	-1.13424	8.23e-08	0
Ciclev10026446m.g	-1.07553	8.57e-08	RING/U-box superfamily protein
Ciclev10003670m.g	-3.95213	8.77e-08	Protein kinase superfamily protein
Ciclev10028036m.g	-2.94109	8.8e-08	laccase 17
Ciclev10021025m.g	-1.03453	8.99e-08	Protein of unknown function (DUF1645)
Ciclev10022773m.g	1.63738	9.03e-08	0
Ciclev10006912m.g	1.18129	9.14e-08	Serinc-domain containing serine and sphingolipid biosynthesis protein
Ciclev10030337m.g	3.0154	9.21e-08	0
Ciclev10002706m.g	-1.558	9.62e-08	Calcium-binding EF-hand family protein
Ciclev10003331m.g	-1.58956	9.72e-08	F-box/RNI-like superfamily protein
Ciclev10016377m.g	-1.02279	9.75e-08	ovate family protein 13
Ciclev10030245m.g	-6.8967	9.83e-08	UDP-Glycosyltransferase superfamily protein
Ciclev10010786m.g	-3.25869	1.02e-07	0
Ciclev10019788m.g	1.94414	1.03e-07	beta glucosidase 11
Ciclev10023464m.g	-1.03799	1.05e-07	senescence-related gene 1
Ciclev10024428m.g	-4.55061	1.08e-07	Ankyrin repeat family protein
Ciclev10021141m.g	-3.91638	1.09e-07	NAC (No Apical Meristem) domain transcriptional regulator superfamily protein
Ciclev10001690m.g	-1.22778	1.1e-07	UDP-D-glucose/UDP-D-galactose 4-epimerase 5
Ciclev10001138m.g	-2.11505	1.11e-07	Integrase-type DNA-binding superfamily protein
Ciclev10013851m.g	1.20767	1.15e-07	Integrase-type DNA-binding superfamily protein
Ciclev10032971m.g	-1.80023	1.16e-07	HSP20-like chaperones superfamily protein
Ciclev10016801m.g	-2.0473	1.19e-07	RAC-like 2
Ciclev10024482m.g	-1.211	1.2e-07	disease resistance protein (TIR-NBS-LRR class), putative
Ciclev10023313m.g	-2.37304	1.23e-07	Protein kinase superfamily protein
Ciclev10013922m.g	1.15806	1.29e-07	Leucine-rich repeat (LRR) family protein
Ciclev10011940m.g	-6.59232	1.35e-07	zinc transporter 1 precursor
Ciclev10021045m.g	-1.07742	1.37e-07	0
Ciclev10000905m.g	-1.12153	1.42e-07	cytochrome P450, family 721, subfamily A, polypeptide 1
Ciclev10011476m.g	-2.21682	1.44e-07	Jojoba acyl CoA reductase-related male sterility protein
Ciclev10013763m.g	-2.97438	1.45e-07	0
Ciclev10015126m.g	-7.01288	1.49e-07	O-acyltransferase (WSD1-like) family protein
Ciclev10019932m.g	-1.18544	1.59e-07	cytochrome P450, family 72, subfamily A, polypeptide 15
Ciclev10032684m.g	-6.8006	1.59e-07	LOB domain-containing protein 15
Ciclev10013937m.g	-3.24351	1.75e-07	0
Ciclev10016683m.g	2.91486	1.75e-07	0
Ciclev10026359m.g	-1.31021	1.78e-07	O-methyltransferase 1
Ciclev10001413m.g	2.7739	1.84e-07	Chalcone and stilbene synthase family protein
Ciclev10029033m.g	-1.87888	1.97e-07	Protein of unknown function (DUF1635)
Ciclev10020236m.g	-2.14534	1.98e-07	Plant protein of unknown function (DUF247)
Ciclev10026797m.g	1.30218	2.02e-07	0
Ciclev10005223m.g	-1.43585	2.04e-07	2-oxoglutarate (2OG) and Fe(II)-dependent oxygenase superfamily protein
Ciclev10027240m.g	1.44802	2.18e-07	fatty acid biosynthesis 1
Ciclev10009750m.g	-1.04255	2.38e-07	0
Ciclev10030257m.g	1.1364	2.44e-07	beta-galactosidase 3
Ciclev10005279m.g	2.0345	2.46e-07	O-methyltransferase family protein
Ciclev10002632m.g	-2.91113	2.61e-07	Cystatin/monellin superfamily protein
Ciclev10032915m.g	-3.05465	2.64e-07	0
Ciclev10001460m.g	1.29063	2.76e-07	nodulin MtN21 /EamA-like transporter family protein
Ciclev10000748m.g	1.04567	3.15e-07	Seven transmembrane MLO family protein
Ciclev10025676m.g	3.19714	3.24e-07	fatty acid biosynthesis 1
Ciclev10017282m.g	-2.6171	3.27e-07	0
Ciclev10025237m.g	-4.38496	3.28e-07	cytochrome p450 79a2
Ciclev10023044m.g	-1.57112	3.37e-07	0
Ciclev10021728m.g	1.30363	3.75e-07	S-adenosyl-L-methionine-dependent methyltransferases superfamily protein
Ciclev10020781m.g	-2.9722	3.81e-07	Cysteine proteinases superfamily protein
Ciclev10027907m.g	-2.42575	3.83e-07	wall-associated kinase 2
Ciclev10029391m.g	-2.82564	3.9e-07	receptor like protein 56
Ciclev10015146m.g	-1.09637	3.98e-07	HXXXD-type acyl-transferase family protein
Ciclev10022743m.g	-1.80927	4.21e-07	RING/U-box superfamily protein
Ciclev10020323m.g	2.38565	4.29e-07	basic helix-loop-helix (bHLH) DNA-binding superfamily protein
Ciclev10008131m.g	-1.02252	4.32e-07	Major facilitator superfamily protein
Ciclev10019333m.g	1.10175	4.39e-07	Pyridoxal phosphate (PLP)-dependent transferases superfamily protein
Ciclev10028087m.g	1.25427	4.43e-07	phospholipase C 2
Ciclev10023399m.g	-2.57763	4.64e-07	mini zinc finger
Ciclev10029536m.g	-5.61556	4.76e-07	pathogenesis-related 4
Ciclev10027808m.g	-2.73513	4.93e-07	disease resistance family protein / LRR family protein
Ciclev10029728m.g	-1.54751	5.14e-07	0
Ciclev10029459m.g	-5.55887	5.15e-07	basic pathogenesis-related protein 1
Ciclev10023544m.g	-1.50106	5.23e-07	pathogenesis-related family protein
Ciclev10033364m.g	1.26671	5.23e-07	Plant basic secretory protein (BSP) family protein
Ciclev10024452m.g	3.54354	5.3e-07	Aluminium activated malate transporter family protein
Ciclev10006396m.g	1.16268	5.3e-07	structural constituent of ribosome
Ciclev10029743m.g	-6.59413	5.53e-07	0
Ciclev10012623m.g	-2.03625	5.58e-07	Late embryogenesis abundant (LEA) hydroxyproline-rich glycoprotein family
Ciclev10033111m.g	-1.69568	5.62e-07	nodulin MtN21 /EamA-like transporter family protein
Ciclev10025113m.g	-2.09362	5.74e-07	histidine kinase 1
Ciclev10011092m.g	-1.15914	5.9e-07	cation/H+ exchanger 20
Ciclev10010688m.g	-2.30176	6.23e-07	S-locus lectin protein kinase family protein
Ciclev10007159m.g	4.88036	6.36e-07	FAD-binding Berberine family protein
Ciclev10030313m.g	-2.83908	6.43e-07	UDP-glucosyl transferase 73B3
Ciclev10009522m.g	-1.04678	6.45e-07	homeobox protein 52
Ciclev10030036m.g	-1.96599	6.49e-07	copper transporter 1
Ciclev10033321m.g	-3.72774	6.78e-07	Cytochrome P450 superfamily protein
Ciclev10017658m.g	-2.36099	6.8e-07	myb domain protein 83
Ciclev10004018m.g	1.63806	6.95e-07	Subtilisin-like serine endopeptidase family protein
Ciclev10013318m.g	-6.58245	7e-07	0
Ciclev10024060m.g	1.60033	7.28e-07	0
Ciclev10007892m.g	1.67926	7.41e-07	D-arabinono-1,4-lactone oxidase family protein
Ciclev10010679m.g	2.90683	7.51e-07	NB-ARC domain-containing disease resistance protein
Ciclev10001266m.g	-1.26983	7.64e-07	alpha-amylase-like
Ciclev10005491m.g	-1.97404	8.37e-07	chitinase A
Ciclev10010038m.g	-1.19783	8.6e-07	0
Ciclev10032668m.g	-6.25676	8.62e-07	RmlC-like cupins superfamily protein
Ciclev10032794m.g	-1.08292	8.68e-07	0
Ciclev10007907m.g	-2.1516	8.89e-07	Ankyrin repeat family protein
Ciclev10018487m.g	1.04227	8.9e-07	pleiotropic drug resistance 12
Ciclev10005633m.g	-2.11987	9e-07	Ankyrin repeat family protein
Ciclev10023027m.g	-1.92381	9.05e-07	0
Ciclev10010209m.g	1.08934	9.11e-07	Late embryogenesis abundant (LEA) protein-related
Ciclev10027800m.g	-1.83169	9.41e-07	NB-ARC domain-containing disease resistance protein
Ciclev10017773m.g	-2.84477	1.05e-06	cytochrome P450, family 706, subfamily A, polypeptide 4
Ciclev10018843m.g	1.67059	1.06e-06	RING/U-box superfamily protein
Ciclev10012594m.g	-2.53264	1.07e-06	AGAMOUS-like 8
Ciclev10030152m.g	-6.4973	1.11e-06	0
Ciclev10029768m.g	1.7555	1.16e-06	Acid phosphatase/vanadium-dependent haloperoxidase-related protein
Ciclev10009984m.g	-1.50494	1.23e-06	early nodulin-related
Ciclev10021161m.g	-1.86127	1.28e-06	myb domain protein 103
Ciclev10015194m.g	-4.22578	1.34e-06	HXXXD-type acyl-transferase family protein
Ciclev10007008m.g	1.3218	1.35e-06	FAD-binding Berberine family protein
Ciclev10015241m.g	1.489	1.42e-06	MATE efflux family protein
Ciclev10007376m.g	-1.48658	1.45e-06	NB-ARC domain-containing disease resistance protein
Ciclev10013699m.g	1.16494	1.47e-06	Protein of unknown function, DUF617
Ciclev10023662m.g	-1.16312	1.47e-06	Leucine-rich repeat receptor-like protein kinase family protein
Ciclev10030310m.g	1.7794	1.48e-06	Rhodanese/Cell cycle control phosphatase superfamily protein
Ciclev10020833m.g	-1.19887	1.5e-06	0
Ciclev10003078m.g	1.33292	1.58e-06	0
Ciclev10021897m.g	-1.05746	1.61e-06	expansin A1
Ciclev10023938m.g	-1.18215	1.7e-06	disease resistance protein (TIR-NBS-LRR class), putative
Ciclev10015246m.g	1.19302	1.73e-06	alpha 1,4-glycosyltransferase family protein
Ciclev10006988m.g	-2.3495	1.8e-06	NAC 007
Ciclev10029972m.g	-6.37394	1.85e-06	FAD/NAD(P)-binding oxidoreductase family protein
Ciclev10012018m.g	-2.59678	1.85e-06	PLC-like phosphodiesterases superfamily protein
Ciclev10002869m.g	-1.14607	1.86e-06	0
Ciclev10033927m.g	-5.34283	2.08e-06	alpha/beta-Hydrolases superfamily protein
Ciclev10010729m.g	-4.18948	2.12e-06	Glycosyl hydrolase family protein with chitinase insertion domain
Ciclev10022123m.g	-4.159	2.16e-06	homolog of carrot EP3-3 chitinase
Ciclev10011147m.g	1.93992	2.24e-06	ABC-2 type transporter family protein
Ciclev10030136m.g	1.08997	2.25e-06	SAUR-like auxin-responsive protein family
Ciclev10029756m.g	-1.00164	2.25e-06	0
Ciclev10015972m.g	1.72167	2.36e-06	Receptor-like protein kinase-related family protein
Ciclev10007057m.g	-6.33601	2.36e-06	Nodulin MtN3 family protein
Ciclev10029776m.g	-6.32831	2.4e-06	AGAMOUS-like 24
Ciclev10003286m.g	-2.28662	2.43e-06	Pectin lyase-like superfamily protein
Ciclev10024469m.g	6.42043	2.44e-06	0
Ciclev10004303m.g	6.52848	2.44e-06	Glycosyl hydrolases family 31 protein
Ciclev10021081m.g	-1.02829	2.51e-06	carboxyesterase 18
Ciclev10026878m.g	-5.31627	2.53e-06	0
Ciclev10003034m.g	-6.3472	2.59e-06	0
Ciclev10021487m.g	-4.12037	2.7e-06	0
Ciclev10028712m.g	-6.33176	2.75e-06	Leucine-rich repeat (LRR) family protein
Ciclev10023326m.g	-2.80896	2.79e-06	cytochrome P450, family 83, subfamily B, polypeptide 1
Ciclev10004015m.g	-3.32475	2.99e-06	TTF-type zinc finger protein with HAT dimerisation domain
Ciclev10018603m.g	-1.29348	3.07e-06	Leucine-rich repeat protein kinase family protein
Ciclev10016707m.g	-1.83148	3.12e-06	heat shock factor 4
Ciclev10009783m.g	-2.08963	3.12e-06	0
Ciclev10002398m.g	1.30557	3.15e-06	Vacuolar iron transporter (VIT) family protein
Ciclev10002084m.g	2.96532	3.15e-06	TRAF-like family protein
Ciclev10001111m.g	-2.837	3.16e-06	HXXXD-type acyl-transferase family protein
Ciclev10000276m.g	1.92271	3.19e-06	cation/hydrogen exchanger 15
Ciclev10015908m.g	-2.12629	3.24e-06	Zinc finger C-x8-C-x5-C-x3-H type family protein
Ciclev10020812m.g	1.13848	3.28e-06	nodulin MtN21 /EamA-like transporter family protein
Ciclev10021695m.g	-1.87887	3.34e-06	myb domain protein 42
Ciclev10020837m.g	-1.21374	3.56e-06	UDP-galactose transporter 2
Ciclev10018260m.g	-1.15206	3.65e-06	Cupredoxin superfamily protein
Ciclev10028117m.g	-1.60252	3.66e-06	Laccase/Diphenol oxidase family protein
Ciclev10013472m.g	1.28013	3.71e-06	Protein kinase superfamily protein
Ciclev10010066m.g	-3.3594	3.77e-06	RAB GTPase homolog A6B
Ciclev10030384m.g	6.32588	3.84e-06	nine-cis-epoxycarotenoid dioxygenase 4
Ciclev10033574m.g	1.34437	3.97e-06	0
Ciclev10017991m.g	-6.25818	4.04e-06	Heavy metal transport/detoxification superfamily protein
Ciclev10028929m.g	-3.57887	4.17e-06	Serine carboxypeptidase S28 family protein
Ciclev10008164m.g	-1.0015	4.24e-06	Ankyrin repeat family protein
Ciclev10012444m.g	-1.21849	4.32e-06	NAD(P)-binding Rossmann-fold superfamily protein
Ciclev10029496m.g	-1.10793	4.4e-06	copper transporter 1
Ciclev10026602m.g	-1.68471	4.46e-06	Integrase-type DNA-binding superfamily protein
Ciclev10010819m.g	-1.08126	4.55e-06	0
Ciclev10005406m.g	-5.92087	4.62e-06	galactinol synthase 2
Ciclev10016394m.g	6.31096	4.7e-06	K-box region and MADS-box transcription factor family protein
Ciclev10033930m.g	-3.38346	4.8e-06	lupeol synthase 2
Ciclev10019813m.g	1.71781	4.82e-06	cytochrome P450, family 98, subfamily A, polypeptide 3
Ciclev10006368m.g	-2.71556	4.88e-06	0
Ciclev10005820m.g	-3.31081	4.97e-06	ethylene response factor 1
Ciclev10001877m.g	-6.19033	5.26e-06	Peroxidase superfamily protein
Ciclev10003134m.g	1.29138	5.37e-06	cytochrome P450, family 721, subfamily A, polypeptide 1
Ciclev10006929m.g	-1.51517	5.51e-06	Protein of unknown function (DUF677)
Ciclev10006906m.g	3.65202	5.58e-06	FAD-binding Berberine family protein
Ciclev10025246m.g	-1.20243	5.74e-06	GRAS family transcription factor
Ciclev10029734m.g	-6.00977	5.79e-06	FAD/NAD(P)-binding oxidoreductase family protein
Ciclev10004928m.g	-1.32339	5.88e-06	Protein of unknown function (DUF668)
Ciclev10028506m.g	1.0775	6.11e-06	RNA-binding protein
Ciclev10017700m.g	1.49846	6.14e-06	NOD26-like intrinsic protein 4;2
Ciclev10005804m.g	-1.04876	6.19e-06	peroxin 11B
Ciclev10013579m.g	-1.7675	6.27e-06	RING/U-box superfamily protein
Ciclev10012926m.g	-2.96083	6.49e-06	0
Ciclev10013291m.g	3.11226	6.5e-06	0
Ciclev10006795m.g	5.26671	6.57e-06	Protein of unknown function (DUF1442)
Ciclev10024322m.g	-6.1359	6.66e-06	disease resistance protein (TIR-NBS-LRR class), putative
Ciclev10030238m.g	-3.97792	6.86e-06	lectin protein kinase family protein
Ciclev10024069m.g	-1.34898	6.9e-06	Leucine-rich repeat receptor-like protein kinase family protein
Ciclev10024151m.g	5.18089	6.91e-06	0
Ciclev10033090m.g	-6.14335	7.62e-06	NPR1-like protein 4
Ciclev10024511m.g	-1.43854	7.71e-06	disease resistance protein (TIR-NBS-LRR class), putative
Ciclev10028757m.g	-1.58774	7.76e-06	WIP domain protein 3
Ciclev10029616m.g	-1.80324	7.86e-06	0
Ciclev10003127m.g	1.90725	7.89e-06	Chalcone and stilbene synthase family protein
Ciclev10003709m.g	1.30516	8.43e-06	HXXXD-type acyl-transferase family protein
Ciclev10030344m.g	1.12425	8.43e-06	0
Ciclev10027936m.g	-1.76326	8.47e-06	Protein kinase protein with adenine nucleotide alpha hydrolases-like domain
Ciclev10013132m.g	-2.34773	8.57e-06	Bifunctional inhibitor/lipid-transfer protein/seed storage 2S albumin superfamily protein
Ciclev10019977m.g	-1.13099	8.67e-06	C2H2-like zinc finger protein
Ciclev10018571m.g	-1.56413	8.74e-06	disease resistance protein (TIR-NBS-LRR class), putative
Ciclev10000193m.g	-3.60628	8.9e-06	receptor like protein 35
Ciclev10027283m.g	4.11558	9.59e-06	Leucine-rich repeat protein kinase family protein
Ciclev10001580m.g	-1.47781	9.66e-06	0
Ciclev10025114m.g	1.38927	9.95e-06	heat shock protein 70B
Ciclev10021130m.g	-1.68478	1.04e-05	NAD(P)-linked oxidoreductase superfamily protein
Ciclev10007108m.g	1.12567	1.08e-05	Eukaryotic aspartyl protease family protein
Ciclev10004568m.g	1.30072	1.15e-05	Ankyrin repeat family protein
Ciclev10023311m.g	-3.9548	1.17e-05	Leucine-rich repeat protein kinase family protein
Ciclev10009966m.g	-1.71481	1.18e-05	Dynein light chain type 1 family protein
Ciclev10030034m.g	-1.50642	1.2e-05	AP2/B3-like transcriptional factor family protein
Ciclev10019334m.g	2.87632	1.21e-05	Major facilitator superfamily protein
Ciclev10005309m.g	1.30033	1.21e-05	O-methyltransferase 1
Ciclev10002749m.g	-1.16454	1.22e-05	0
Ciclev10010765m.g	1.96424	1.26e-05	FASCICLIN-like arabinogalactan protein 3 precursor
Ciclev10024485m.g	-1.87334	1.27e-05	disease resistance protein (TIR-NBS-LRR class), putative
Ciclev10001433m.g	-1.18937	1.29e-05	NAC domain containing protein 45
Ciclev10019990m.g	-2.42307	1.33e-05	Calmodulin binding protein-like
Ciclev10003574m.g	-3.42712	1.37e-05	phloem protein 2-B15
Ciclev10006203m.g	-4.44745	1.4e-05	Serine protease inhibitor, potato inhibitor I-type family protein
Ciclev10033941m.g	-2.38351	1.44e-05	myb domain protein 83
Ciclev10014742m.g	1.56887	1.45e-05	inositol transporter 4
Ciclev10019789m.g	-2.77661	1.46e-05	cytochrome P450, family 71, subfamily A, polypeptide 25
Ciclev10002462m.g	-5.98571	1.46e-05	TRAF-like family protein
Ciclev10015137m.g	-1.29018	1.48e-05	0
Ciclev10020092m.g	-1.31835	1.48e-05	UDP-glucosyltransferase 74F2
Ciclev10015760m.g	1.70045	1.5e-05	Mo25 family protein
Ciclev10010783m.g	5.02305	1.51e-05	cellulose synthase like E1
Ciclev10033669m.g	-4.08168	1.53e-05	cytochrome P450, family 93, subfamily D, polypeptide 1
Ciclev10025485m.g	-1.43364	1.61e-05	fatty acid biosynthesis 1
Ciclev10005387m.g	-1.24349	1.62e-05	myb domain protein 108
Ciclev10010243m.g	1.00998	1.64e-05	Leucine-rich repeat protein kinase family protein
Ciclev10000162m.g	-2.42911	1.64e-05	receptor like protein 6
Ciclev10010726m.g	-1.48113	1.65e-05	lectin protein kinase family protein
Ciclev10032164m.g	1.33481	1.67e-05	xyloglucan:xyloglucosyl transferase 33
Ciclev10029369m.g	1.0134	1.71e-05	ADP-ribosylation factor A1B
Ciclev10024202m.g	-1.37295	1.71e-05	phytochelatin synthase 1 (PCS1)
Ciclev10027405m.g	-2.18705	1.86e-05	Pyridoxal phosphate (PLP)-dependent transferases superfamily protein
Ciclev10010237m.g	-1.27871	1.94e-05	ARIA-interacting double AP2 domain protein
Ciclev10026414m.g	-1.03574	1.94e-05	homeobox protein 40
Ciclev10012752m.g	-1.81907	1.95e-05	Calcium-binding EF-hand family protein
Ciclev10015305m.g	-2.09156	1.96e-05	B-box type zinc finger protein with CCT domain
Ciclev10030447m.g	1.72163	1.98e-05	unknown seed protein like 1
Ciclev10024102m.g	-1.14125	2e-05	transmembrane receptors;ATP binding
Ciclev10019657m.g	-1.49857	2.03e-05	cytochrome P450, family 78, subfamily A, polypeptide 6
Ciclev10023491m.g	6.02435	2.07e-05	0
Ciclev10001766m.g	-2.37577	2.07e-05	alternative oxidase 1A
Ciclev10032154m.g	-1.6634	2.09e-05	annexin 8
Ciclev10013616m.g	1.17621	2.11e-05	WRKY DNA-binding protein 49
Ciclev10025807m.g	-1.08464	2.12e-05	Chalcone and stilbene synthase family protein
Ciclev10013212m.g	-3.91053	2.14e-05	0
Ciclev10022544m.g	-1.47995	2.29e-05	Protein of unknown function, DUF538
Ciclev10008146m.g	-1.21072	2.3e-05	MATE efflux family protein
Ciclev10000723m.g	1.13956	2.35e-05	Pyridoxal phosphate (PLP)-dependent transferases superfamily protein
Ciclev10010391m.g	-2.16137	2.37e-05	Histone superfamily protein
Ciclev10007950m.g	1.60519	2.37e-05	calcium-dependent protein kinase 33
Ciclev10020717m.g	-1.30562	2.43e-05	NAC domain containing protein 47
Ciclev10011832m.g	-3.00333	2.46e-05	Heavy metal transport/detoxification superfamily protein
Ciclev10022986m.g	1.17543	2.49e-05	ethylene-responsive element binding factor 13
Ciclev10004503m.g	1.64461	2.52e-05	Uncharacterised conserved protein UCP015417, vWA
Ciclev10013899m.g	-2.23298	2.57e-05	0
Ciclev10019142m.g	-3.97052	2.61e-05	disease resistance protein (TIR-NBS-LRR class), putative
Ciclev10013494m.g	1.20586	2.63e-05	Phototropic-responsive NPH3 family protein
Ciclev10018822m.g	-2.15651	2.85e-05	stachyose synthase
Ciclev10025875m.g	-1.0857	2.87e-05	0
Ciclev10027257m.g	1.6412	2.9e-05	cyclic nucleotide gated channel 8
Ciclev10033987m.g	-4.89312	2.9e-05	0
Ciclev10003031m.g	-5.84763	2.95e-05	0
Ciclev10010712m.g	1.80184	3.07e-05	phospholipase D alpha 2
Ciclev10002729m.g	-1.61136	3.08e-05	autoinhibited Ca(2+)-ATPase, isoform 4
Ciclev10033397m.g	1.15586	3.13e-05	0
Ciclev10027274m.g	-1.85066	3.18e-05	Heavy metal transport/detoxification superfamily protein
Ciclev10013710m.g	-1.74349	3.21e-05	Low temperature and salt responsive protein family
Ciclev10023463m.g	1.56203	3.21e-05	heavy metal atpase 5
Ciclev10028338m.g	5.97024	3.24e-05	Granulin repeat cysteine protease family protein
Ciclev10010555m.g	1.39954	3.34e-05	calcium-dependent protein kinase 33
Ciclev10002141m.g	-1.3167	3.39e-05	Aldolase-type TIM barrel family protein
Ciclev10022835m.g	-4.23044	3.4e-05	Bifunctional inhibitor/lipid-transfer protein/seed storage 2S albumin superfamily protein
Ciclev10003379m.g	-4.86808	3.43e-05	xylem NAC domain 1
Ciclev10007180m.g	-2.53193	3.47e-05	Protein kinase superfamily protein
Ciclev10017556m.g	-1.24565	3.48e-05	myb domain protein 66
Ciclev10003136m.g	-1.66006	3.49e-05	0
Ciclev10029965m.g	-1.14623	3.52e-05	Plant protein of unknown function (DUF247)
Ciclev10005465m.g	-4.80541	3.52e-05	NAC (No Apical Meristem) domain transcriptional regulator superfamily protein
Ciclev10001803m.g	-5.82664	3.65e-05	myb domain protein 52
Ciclev10002988m.g	-2.45834	3.79e-05	0
Ciclev10026641m.g	-5.7974	3.83e-05	0
Ciclev10029982m.g	-1.88209	3.84e-05	alpha/beta-Hydrolases superfamily protein
Ciclev10033707m.g	-1.2391	3.84e-05	GDSL-like Lipase/Acylhydrolase superfamily protein
Ciclev10029389m.g	-5.79432	3.88e-05	HSP20-like chaperones superfamily protein
Ciclev10018008m.g	-2.8668	3.89e-05	RmlC-like cupins superfamily protein
Ciclev10030357m.g	1.09812	3.92e-05	SAUR-like auxin-responsive protein family
Ciclev10007509m.g	-2.70087	4.11e-05	S-locus lectin protein kinase family protein
Ciclev10005136m.g	-2.10383	4.12e-05	0
Ciclev10008854m.g	-2.87871	4.2e-05	Nucleotidyltransferase family protein
Ciclev10029861m.g	-1.35411	4.26e-05	0
Ciclev10018132m.g	2.73118	4.3e-05	cytochrome P450, family 71, subfamily A, polypeptide 22
Ciclev10024207m.g	-2.24557	4.35e-05	Adenine nucleotide alpha hydrolases-like superfamily protein
Ciclev10017561m.g	1.3741	4.42e-05	disease resistance family protein / LRR family protein
Ciclev10010223m.g	-1.94202	4.44e-05	ABC-2 type transporter family protein
Ciclev10006151m.g	2.14596	4.48e-05	calmodulin 8
Ciclev10015398m.g	1.47941	4.56e-05	0
Ciclev10017575m.g	-4.21547	4.83e-05	bidirectional amino acid transporter 1
Ciclev10017786m.g	-1.33459	4.85e-05	Peroxidase superfamily protein
Ciclev10027059m.g	-1.12245	4.87e-05	Flavin-binding monooxygenase family protein
Ciclev10003479m.g	1.21416	4.89e-05	Zinc finger (CCCH-type) family protein
Ciclev10001721m.g	-1.46793	4.91e-05	NAD(P)-linked oxidoreductase superfamily protein
Ciclev10030275m.g	-5.73906	5.2e-05	Plant basic secretory protein (BSP) family protein
Ciclev10013993m.g	-1.01088	5.22e-05	NB-ARC domain-containing disease resistance protein
Ciclev10003695m.g	-1.91127	5.35e-05	calmodulin 8
Ciclev10023370m.g	-5.74494	5.38e-05	Protein kinase family protein with leucine-rich repeat domain
Ciclev10029918m.g	4.20438	5.47e-05	SAUR-like auxin-responsive protein family
Ciclev10018727m.g	1.05689	5.54e-05	H(+)-ATPase 11
Ciclev10024171m.g	-2.69622	5.61e-05	receptor like protein 6
Ciclev10033953m.g	-2.27413	5.7e-05	TTF-type zinc finger protein with HAT dimerisation domain
Ciclev10006317m.g	-1.42083	5.72e-05	0
Ciclev10022942m.g	-2.79739	5.82e-05	0
Ciclev10012006m.g	-1.49741	5.83e-05	nodulin MtN21 /EamA-like transporter family protein
Ciclev10003065m.g	-4.08976	5.99e-05	0
Ciclev10017300m.g	-1.65341	6.25e-05	Wound-responsive family protein
Ciclev10032519m.g	1.2263	6.28e-05	AGAMOUS-like 15
Ciclev10031202m.g	1.09335	6.32e-05	cyclic nucleotide gated channel 1
Ciclev10020496m.g	2.85941	6.53e-05	Transducin/WD40 repeat-like superfamily protein
Ciclev10010435m.g	-3.17476	6.59e-05	Protein of unknown function (DUF2921)
Ciclev10020160m.g	4.86019	6.73e-05	D-mannose binding lectin protein with Apple-like carbohydrate-binding domain
Ciclev10018783m.g	-1.43891	6.84e-05	Leucine-rich repeat protein kinase family protein
Ciclev10024231m.g	-1.10897	6.89e-05	thiazole biosynthetic enzyme, chloroplast (ARA6) (THI1) (THI4)
Ciclev10011375m.g	1.74327	6.89e-05	laccase 7
Ciclev10006209m.g	-1.72995	7.04e-05	0
Ciclev10003896m.g	-2.19707	7.36e-05	Integrase-type DNA-binding superfamily protein
Ciclev10007201m.g	-1.67251	7.36e-05	ferric reduction oxidase 4
Ciclev10019305m.g	-1.81224	7.43e-05	Glycosyl hydrolase family protein
Ciclev10010671m.g	-1.21822	7.49e-05	calcium-binding EF hand family protein
Ciclev10027255m.g	5.75623	7.62e-05	0
Ciclev10007109m.g	-3.76586	7.76e-05	TCP family transcription factor
Ciclev10017522m.g	-5.30332	7.9e-05	cytochrome P450, family 706, subfamily A, polypeptide 7
Ciclev10016145m.g	-4.68709	7.94e-05	endonuclease 2
Ciclev10021867m.g	1.04914	8.08e-05	tonoplast intrinsic protein 2;3
Ciclev10002531m.g	-1.37925	8.13e-05	cold regulated gene 27
Ciclev10006769m.g	-1.31388	8.47e-05	nuclear factor Y, subunit B5
Ciclev10030929m.g	-1.79265	8.52e-05	NPR1-like protein 3
Ciclev10001401m.g	1.14883	8.63e-05	NAC domain containing protein 35
Ciclev10016240m.g	-1.82976	8.7e-05	bifunctional nuclease i
Ciclev10003424m.g	1.12415	8.97e-05	plastid-encoded CLP P
Ciclev10030432m.g	-2.20077	9.06e-05	Ankyrin repeat family protein
Ciclev10003889m.g	1.17253	9.16e-05	Seven transmembrane MLO family protein
Ciclev10027923m.g	2.90066	9.25e-05	Subtilisin-like serine endopeptidase family protein
Ciclev10015107m.g	1.53184	9.35e-05	0
Ciclev10015684m.g	-2.00409	9.65e-05	0
Ciclev10031639m.g	-4.65755	9.68e-05	Eukaryotic aspartyl protease family protein
Ciclev10031953m.g	-3.30703	9.8e-05	O-methyltransferase 1
Ciclev10024348m.g	2.0075	0.000100211	ATPase, AAA-type, CDC48 protein
Ciclev10020945m.g	-1.30036	0.000100396	0
Ciclev10013821m.g	-4.59627	0.000100944	peptide transporter 1
Ciclev10029277m.g	-1.20763	0.00010237	maternal effect embryo arrest 14
Ciclev10009245m.g	-3.64554	0.000104748	indole-3-acetic acid inducible 29
Ciclev10005316m.g	-2.70092	0.000108145	beta-1,3-glucanase 2
Ciclev10026012m.g	-5.58043	0.000115627	cinnamoyl coa reductase 1
Ciclev10030037m.g	-4.61195	0.000117349	S-locus lectin protein kinase family protein
Ciclev10017342m.g	-4.66392	0.000119801	0
Ciclev10003404m.g	1.60724	0.000120077	0
Ciclev10023853m.g	-1.14775	0.000122054	Leucine-rich repeat transmembrane protein kinase
Ciclev10030087m.g	-3.60492	0.000122757	cytochrome P450, family 87, subfamily A, polypeptide 6
Ciclev10005876m.g	1.05548	0.000126245	0
Ciclev10011350m.g	1.05913	0.000127957	AZA-guanine resistant1
Ciclev10005252m.g	1.0648	0.000128567	GDSL-like Lipase/Acylhydrolase superfamily protein
Ciclev10007139m.g	-1.84885	0.000131258	Major facilitator superfamily protein
Ciclev10010230m.g	-2.79271	0.000131851	0
Ciclev10023301m.g	1.51893	0.000132146	GDSL-like Lipase/Acylhydrolase superfamily protein
Ciclev10033490m.g	2.69794	0.000133975	Glycosyltransferase family 61 protein
Ciclev10003416m.g	-2.04991	0.000136313	NB-ARC domain-containing disease resistance protein
Ciclev10018376m.g	1.72346	0.000144611	nodulin MtN21 /EamA-like transporter family protein
Ciclev10031316m.g	-1.2536	0.000153536	Glucose-methanol-choline (GMC) oxidoreductase family protein
Ciclev10006357m.g	-1.07805	0.000155902	0
Ciclev10024037m.g	1.1727	0.000156618	O-methyltransferase 1
Ciclev10024652m.g	-5.63383	0.000157337	0
Ciclev10013118m.g	1.46421	0.000158473	SAUR-like auxin-responsive protein family
Ciclev10025126m.g	-2.44008	0.000159544	receptor like protein 1
Ciclev10019718m.g	-2.01281	0.000160164	receptor like protein 33
Ciclev10004673m.g	2.91801	0.00016419	FAD-binding Berberine family protein
Ciclev10020850m.g	-3.0913	0.000164655	Protein of unknown function (DUF506)
Ciclev10027017m.g	5.57423	0.000172916	0
Ciclev10023353m.g	1.49551	0.000173872	0
Ciclev10023519m.g	1.21231	0.00018081	myb domain protein 14
Ciclev10026265m.g	-1.73671	0.000181807	phosphate starvation-induced gene 2
Ciclev10024830m.g	-2.30099	0.000181798	Malectin/receptor-like protein kinase family protein
Ciclev10003995m.g	-2.77045	0.000186372	0
Ciclev10023448m.g	1.07001	0.000186494	proteinaceous RNase P 3
Ciclev10033827m.g	-1.03629	0.000186861	Protein kinase superfamily protein
Ciclev10010871m.g	-1.82976	0.00019282	receptor like protein 6
Ciclev10010466m.g	1.52224	0.00019899	F-box/RNI-like superfamily protein
Ciclev10026163m.g	-1.16511	0.000199734	Putative membrane lipoprotein
Ciclev10008659m.g	-3.54508	0.000201176	Nucleotide-diphospho-sugar transferase family protein
Ciclev10008076m.g	2.05569	0.000203014	cytochrome P450, family 71, subfamily B, polypeptide 34
Ciclev10010431m.g	-1.60523	0.00020386	pleiotropic drug resistance 12
Ciclev10006699m.g	1.07137	0.000204606	protein kinase family protein / peptidoglycan-binding LysM domain-containing protein
Ciclev10027413m.g	1.20483	0.000211347	GRAS family transcription factor
Ciclev10019173m.g	-5.49738	0.000215899	CRINKLY4 related 4
Ciclev10033635m.g	2.14919	0.000217343	root hair specific 10
Ciclev10003224m.g	-1.18696	0.000218447	Major facilitator superfamily protein
Ciclev10029937m.g	-2.12525	0.000219809	germin-like protein subfamily 2 member 2 precursor
Ciclev10033309m.g	1.78521	0.000220113	Disease resistance-responsive (dirigent-like protein) family protein
Ciclev10023925m.g	-1.19994	0.000222746	peptidyl-prolyl cis-trans isomerases
Ciclev10000813m.g	-3.28442	0.000233206	FAD-binding Berberine family protein
Ciclev10033500m.g	-1.04803	0.000237019	phloem protein 2-A1
Ciclev10023489m.g	1.0374	0.000244839	Plant protein of unknown function (DUF868)
Ciclev10023275m.g	2.38785	0.000248131	ammonium transporter 2
Ciclev10010641m.g	-2.26859	0.000251826	Major facilitator superfamily protein
Ciclev10023630m.g	5.59052	0.000255045	expansin A17
Ciclev10027618m.g	-1.48825	0.000262362	0
Ciclev10024139m.g	-5.39087	0.00026358	cyclic nucleotide-gated channel 16
Ciclev10003121m.g	-1.1682	0.000270514	NB-ARC domain-containing disease resistance protein
Ciclev10007341m.g	-5.37816	0.000273849	disease resistance family protein / LRR family protein
Ciclev10023515m.g	-5.3761	0.000275054	0
Ciclev10024521m.g	1.12082	0.000277314	GDSL-like Lipase/Acylhydrolase superfamily protein
Ciclev10005659m.g	-2.60004	0.000282247	phloem protein 2-B2
Ciclev10015310m.g	-1.12694	0.000286268	0
Ciclev10025503m.g	-4.38706	0.000286515	Sulfite exporter TauE/SafE family protein
Ciclev10025863m.g	-1.11999	0.000290836	GDSL-like Lipase/Acylhydrolase superfamily protein
Ciclev10028220m.g	-1.31655	0.000292745	DHBP synthase RibB-like alpha/beta domain;GTP cyclohydrolase II
Ciclev10023149m.g	-2.29642	0.000293183	0
Ciclev10010450m.g	-3.0566	0.000295387	cytochrome P450, family 716, subfamily A, polypeptide 1
Ciclev10001905m.g	4.57237	0.000304809	Chalcone and stilbene synthase family protein
Ciclev10018070m.g	-1.40735	0.000305607	UDP-Glycosyltransferase superfamily protein
Ciclev10024483m.g	-5.37341	0.00031138	disease resistance protein (TIR-NBS-LRR class), putative
Ciclev10011377m.g	-1.99472	0.000319591	laccase 7
Ciclev10027586m.g	-1.40079	0.000325538	Protein of unknown function (DUF594)
Ciclev10015021m.g	-2.24534	0.000326928	UDP-Glycosyltransferase superfamily protein
Ciclev10006286m.g	-5.00048	0.000329834	Thioredoxin superfamily protein
Ciclev10010393m.g	-5.35964	0.00033331	Coatomer, beta subunit
Ciclev10016943m.g	1.44887	0.000335723	chlororespiratory reduction 3
Ciclev10026545m.g	1.15651	0.000339035	VQ motif-containing protein
Ciclev10010063m.g	-3.50515	0.00034373	0
Ciclev10024449m.g	4.05819	0.000349121	expansin-like B1
Ciclev10033520m.g	-2.98921	0.000353934	YGGT family protein
Ciclev10023447m.g	-1.17921	0.00035592	peptide transporter 3
Ciclev10000117m.g	1.87452	0.000357356	cellulose synthase 6
Ciclev10020108m.g	-2.07299	0.000360511	Plant invertase/pectin methylesterase inhibitor superfamily
Ciclev10020505m.g	2.98596	0.000360993	HXXXD-type acyl-transferase family protein
Ciclev10027491m.g	-5.33672	0.000361754	Protein of unknown function (DUF594)
Ciclev10029343m.g	-1.21472	0.000366643	0
Ciclev10018413m.g	-3.41028	0.000369413	S-locus lectin protein kinase family protein
Ciclev10033902m.g	-1.53363	0.000372447	Glyceraldehyde-3-phosphate dehydrogenase-like family protein
Ciclev10003468m.g	-4.92839	0.000372842	Protein of unknown function (DUF679)
Ciclev10029832m.g	1.42847	0.00037458	0
Ciclev10022495m.g	-2.43641	0.000376325	0
Ciclev10019699m.g	-5.30379	0.000378746	cytochrome P450, family 71, subfamily A, polypeptide 22
Ciclev10010505m.g	1.30965	0.000380174	0
Ciclev10022104m.g	-3.39536	0.000380216	osmotin 34
Ciclev10012818m.g	-1.2056	0.00038314	0
Ciclev10005812m.g	-1.49414	0.00038792	glutathione S-transferase TAU 8
Ciclev10033035m.g	-1.29249	0.000398414	0
Ciclev10012663m.g	-5.30027	0.000416811	Protein of unknown function, DUF599
Ciclev10021063m.g	-2.00917	0.000418233	Leucine-rich repeat protein kinase family protein
Ciclev10003660m.g	-3.00554	0.000430164	RPS5-like 1
Ciclev10013778m.g	-1.17949	0.000431774	CP12 domain-containing protein 3
Ciclev10000036m.g	-2.56839	0.000438271	Leucine-rich repeat protein kinase family protein
Ciclev10028925m.g	-1.6229	0.000443327	basic helix-loop-helix (bHLH) DNA-binding superfamily protein
Ciclev10027626m.g	-1.12297	0.000443598	0
Ciclev10031163m.g	1.97457	0.000445575	glycerol-3-phosphate acyltransferase 1
Ciclev10031996m.g	-2.26699	0.000465294	Peroxidase superfamily protein
Ciclev10023140m.g	5.35591	0.000481566	spermidine synthase 2
Ciclev10005414m.g	-2.06024	0.000483291	isopentenyltransferase 5
Ciclev10017830m.g	-1.29375	0.000484735	Protein kinase superfamily protein
Ciclev10010358m.g	1.05565	0.000486911	Calcium-dependent lipid-binding (CaLB domain) family protein
Ciclev10024221m.g	-1.35513	0.000501715	Ankyrin repeat family protein
Ciclev10005603m.g	-1.40715	0.0005054	AT-hook motif nuclear-localized protein 20
Ciclev10023483m.g	2.37261	0.000507107	glycerol-3-phosphate acyltransferase 3
Ciclev10006293m.g	-1.39706	0.000516227	SPIRAL1-like2
Ciclev10011458m.g	-5.2515	0.000528602	GRAS family transcription factor
Ciclev10032313m.g	-4.2386	0.00056642	homolog of Medicago truncatula MTN3
Ciclev10010503m.g	1.81403	0.000573099	ABC-2 type transporter family protein
Ciclev10003329m.g	1.27735	0.000575276	plastid-encoded CLP P
Ciclev10023057m.g	-4.81109	0.000585449	0
Ciclev10029885m.g	1.82966	0.00058912	SAUR-like auxin-responsive protein family
Ciclev10029278m.g	-1.4746	0.000589748	maternal effect embryo arrest 14
Ciclev10001655m.g	-1.05429	0.000590569	GDSL-like Lipase/Acylhydrolase superfamily protein
Ciclev10003938m.g	1.13679	0.000590722	heavy metal atpase 2
Ciclev10017652m.g	-3.45641	0.000592542	Bifunctional inhibitor/lipid-transfer protein/seed storage 2S albumin superfamily protein
Ciclev10029802m.g	-1.93688	0.00059506	0
Ciclev10029064m.g	1.00839	0.000594923	unknown seed protein like 1
Ciclev10006605m.g	-1.09979	0.000595059	GDP-D-mannose 3\',5\'-epimerase
Ciclev10031929m.g	-4.2685	0.000596496	GDSL-like Lipase/Acylhydrolase superfamily protein
Ciclev10010552m.g	2.59378	0.000597234	oligopeptide transporter 5
Ciclev10018832m.g	-4.22995	0.000601433	Leucine-rich repeat protein kinase family protein
Ciclev10015169m.g	-1.0735	0.000603332	Protein of unknown function (DUF616)
Ciclev10022950m.g	1.78551	0.000615098	Ribosomal protein S5/Elongation factor G/III/V family protein
Ciclev10013509m.g	-1.11015	0.000645414	target of early activation tagged (EAT) 2
Ciclev10028405m.g	1.15483	0.000648473	UDP-glucosyl transferase 76E1
Ciclev10007315m.g	1.02124	0.00065193	NB-ARC domain-containing disease resistance protein
Ciclev10024865m.g	-3.39638	0.000659405	Disease resistance protein (CC-NBS-LRR class) family
Ciclev10025101m.g	1.38011	0.000661004	slufate transporter 2;1
Ciclev10007938m.g	1.02349	0.000674735	polyol/monosaccharide transporter 5
Ciclev10010219m.g	1.39344	0.000676061	NADH dehydrogenase subunit 5C
Ciclev10009011m.g	-2.21488	0.000679766	myb-like transcription factor family protein
Ciclev10030391m.g	-1.02741	0.000682713	Leucine-rich repeat protein kinase family protein
Ciclev10015883m.g	-2.97347	0.000686452	Protein kinase superfamily protein
Ciclev10016284m.g	1.17804	0.000689018	Protein kinase superfamily protein
Ciclev10025198m.g	-1.52638	0.000691418	receptor like protein 15
Ciclev10033760m.g	1.18217	0.000693055	Histidine kinase-, DNA gyrase B-, and HSP90-like ATPase family protein
Ciclev10029445m.g	-3.25671	0.000704921	HSP20-like chaperones superfamily protein
Ciclev10010327m.g	-1.50259	0.00073242	suppressor of npr1-1 constitutive 4
Ciclev10017106m.g	-1.11933	0.000740567	Thioredoxin superfamily protein
Ciclev10007138m.g	-3.38331	0.000749644	1-cysteine peroxiredoxin 1
Ciclev10033339m.g	-3.81712	0.000764677	Bifunctional inhibitor/lipid-transfer protein/seed storage 2S albumin superfamily protein
Ciclev10028897m.g	2.00512	0.000764699	AT-hook protein of GA feedback 1
Ciclev10013757m.g	-1.13842	0.000765461	Leucine-rich repeat protein kinase family protein
Ciclev10019095m.g	-1.32251	0.000766303	heat shock protein 90.1
Ciclev10030179m.g	-1.20346	0.000774316	Adenine nucleotide alpha hydrolases-like superfamily protein
Ciclev10001467m.g	-2.25529	0.000791	Pectinacetylesterase family protein
Ciclev10027428m.g	-5.11939	0.000817294	Disease resistance protein (CC-NBS-LRR class) family
Ciclev10018378m.g	-1.25131	0.000821379	0
Ciclev10033326m.g	1.04328	0.000830477	Protein of unknown function, DUF547
Ciclev10009575m.g	-5.19485	0.000840599	blue-copper-binding protein
Ciclev10010007m.g	-3.24936	0.000845406	0
Ciclev10027866m.g	-1.47738	0.000859902	S-locus lectin protein kinase family protein
Ciclev10014852m.g	4.31362	0.000871418	cysteine-rich RLK (RECEPTOR-like protein kinase) 10
Ciclev10010551m.g	1.72369	0.0008731	carotenoid cleavage dioxygenase 1
Ciclev10019159m.g	-4.70315	0.000894053	receptor-like protein kinase 1
Ciclev10002732m.g	-1.30589	0.000894698	Calcium-binding EF-hand family protein
Ciclev10018385m.g	-2.29936	0.000895649	Protein kinase superfamily protein
Ciclev10006943m.g	-1.05668	0.000906988	trehalose-6-phosphate phosphatase
Ciclev10016836m.g	-1.10057	0.000925366	0
Ciclev10033317m.g	-2.807	0.000929978	Glycosyltransferase family 61 protein
Ciclev10017722m.g	-1.10318	0.000939714	cytochrome P450, family 706, subfamily A, polypeptide 4
Ciclev10007026m.g	-4.17567	0.000947153	purple acid phosphatase 16
Ciclev10022380m.g	4.7132	0.000954687	UDP-Glycosyltransferase superfamily protein
Ciclev10001560m.g	-1.83157	0.000956902	0
Ciclev10030156m.g	-4.19082	0.000959923	S-locus lectin protein kinase family protein
Ciclev10010701m.g	-1.376	0.00096356	DERLIN-1
Ciclev10026001m.g	-5.09571	0.000972761	2-oxoglutarate (2OG) and Fe(II)-dependent oxygenase superfamily protein
Ciclev10027640m.g	1.72677	0.000977047	Ycf1 protein
Ciclev10022599m.g	2.02785	0.000978691	UDP-Glycosyltransferase superfamily protein
Ciclev10026234m.g	-1.18983	0.000982249	zinc-finger protein 1
Ciclev10023018m.g	-2.05957	0.000999425	Thioredoxin superfamily protein
Ciclev10013407m.g	-3.74688	0.0010088	cytochrome P450, family 94, subfamily C, polypeptide 1
Ciclev10000119m.g	1.04248	0.00102114	Leucine-rich receptor-like protein kinase family protein
Ciclev10031017m.g	-2.82576	0.0010378	nitrate transporter 1.5
Ciclev10031845m.g	-2.74605	0.00106028	Leucine-rich repeat receptor-like protein kinase family protein
Ciclev10033757m.g	-3.40122	0.00106458	Cysteine/Histidine-rich C1 domain family protein
Ciclev10002907m.g	-1.1681	0.00107659	0
Ciclev10013455m.g	-1.66771	0.00109078	myb domain protein 113
Ciclev10006938m.g	-4.64995	0.00112605	2-oxoglutarate (2OG) and Fe(II)-dependent oxygenase superfamily protein
Ciclev10015423m.g	2.92738	0.00113571	Pectin lyase-like superfamily protein
Ciclev10018230m.g	-2.10428	0.00113895	WRKY DNA-binding protein 28
Ciclev10023891m.g	-4.04747	0.00114396	disease resistance protein (TIR-NBS-LRR class), putative
Ciclev10009953m.g	-2.54947	0.00115688	0
Ciclev10025050m.g	-3.20827	0.00118764	receptor like protein 15
Ciclev10000417m.g	1.74698	0.0012079	MA3 domain-containing protein
Ciclev10029978m.g	-3.22457	0.00121104	Protein kinase family protein with leucine-rich repeat domain
Ciclev10011655m.g	-1.40011	0.00122689	cytochrome P450, family 707, subfamily A, polypeptide 1
Ciclev10015149m.g	-2.81679	0.001228	Uridine diphosphate glycosyltransferase 74E2
Ciclev10027466m.g	-1.34639	0.00123167	0
Ciclev10006300m.g	-1.31819	0.00124511	0
Ciclev10010673m.g	2.17827	0.00125462	0
Ciclev10016278m.g	1.16127	0.00125548	nudix hydrolase homolog 17
Ciclev10010653m.g	1.13891	0.00125684	ENTH/ANTH/VHS superfamily protein
Ciclev10008953m.g	-1.55267	0.0012794	Protein of unknown function (DUF761)
Ciclev10025693m.g	-2.54299	0.00128501	Disease resistance protein (CC-NBS-LRR class) family
Ciclev10016883m.g	-1.21602	0.00130953	Chaperone DnaJ-domain superfamily protein
Ciclev10013877m.g	-1.41872	0.0013198	UDP-Glycosyltransferase superfamily protein
Ciclev10013741m.g	1.1643	0.00133118	Protein of unknown function (DUF594)
Ciclev10015144m.g	-1.47925	0.00133174	Integrase-type DNA-binding superfamily protein
Ciclev10030363m.g	-3.23058	0.00134849	S-adenosyl-L-homocysteine hydrolase
Ciclev10008073m.g	-1.22654	0.00135574	cytochrome P450, family 71, subfamily B, polypeptide 34
Ciclev10001073m.g	-5.00497	0.00135625	late embryogenesis abundant domain-containing protein / LEA domain-containing protein
Ciclev10012014m.g	-1.38519	0.00136602	myb-like HTH transcriptional regulator family protein
Ciclev10014583m.g	-4.00813	0.00137974	Six-hairpin glycosidases superfamily protein
Ciclev10015799m.g	-5.01524	0.00142473	Cysteine proteinases superfamily protein
[truncated: 521 more rows]

## Sheet: Table S2
Table S2 Differentially expressed genes from the Ci-miR156c-STTM vs. the control comparison
Gene ID	log2Fold_change	p-value	Functional description
Ciclev10015568m.g	1.8481	2.01e-304	senescence-related gene 3
Ciclev10014199m.g	1.30209	9.7e-285	lipoxygenase 2
Ciclev10028078m.g	1.37477	4.37e-185	glutamine-dependent asparagine synthase 1
Ciclev10005136m.g	4.25406	1.57e-119	0
Ciclev10022211m.g	-0.865809	2.82e-87	Kunitz family trypsin and protease inhibitor protein
Ciclev10001854m.g	1.27958	5.23e-85	Phosphate-responsive 1 family protein
Ciclev10025741m.g	0.725342	1.65e-84	Auxin efflux carrier family protein
Ciclev10010000m.g	1.91191	5.43e-84	Xyloglucan endotransglucosylase/hydrolase family protein
Ciclev10001371m.g	0.735477	5.67e-83	Pectinacetylesterase family protein
Ciclev10005627m.g	-1.50669	1.63e-82	expansin B2
Ciclev10028366m.g	1.21486	8.06e-77	Protein of unknown function (DUF1005)
Ciclev10002169m.g	0.813247	2.38e-68	Protein of unknown function (DUF833)
Ciclev10020212m.g	-0.793527	2.2e-67	D-mannose binding lectin protein with Apple-like carbohydrate-binding domain
Ciclev10027967m.g	0.684737	4.04e-66	long-chain acyl-CoA synthetase 2
Ciclev10031831m.g	1.06895	6.88e-64	glucosyl transferase family 8
Ciclev10011684m.g	-0.678003	8.91e-58	polyubiquitin 10
Ciclev10009083m.g	1.05217	2.23e-57	SPX domain gene 2
Ciclev10025446m.g	0.755297	6.59e-57	Sulfite exporter TauE/SafE family protein
Ciclev10004541m.g	0.703533	1.81e-55	Major facilitator superfamily protein
Ciclev10029315m.g	0.81641	2.9e-55	0
Ciclev10015210m.g	-1.76937	3.06e-55	glucose-6-phosphate/phosphate translocator 2
Ciclev10002707m.g	0.883765	1.57e-54	K-box region and MADS-box transcription factor family protein
Ciclev10028904m.g	-0.924428	3.16e-54	NmrA-like negative transcriptional regulator family protein
Ciclev10022951m.g	-1.0253	5.8e-53	response to low sulfur 2
Ciclev10019346m.g	-0.57369	5.13e-46	UDP-Glycosyltransferase superfamily protein
Ciclev10015707m.g	0.570022	1.06e-45	GDSL-like Lipase/Acylhydrolase superfamily protein
Ciclev10015162m.g	-0.707565	1.69e-45	APS reductase 1
Ciclev10010416m.g	1.23656	4.03e-45	cycloartenol synthase 1
Ciclev10032406m.g	-0.572037	5.55e-45	Fe superoxide dismutase 2
Ciclev10005421m.g	-1.50532	5.43e-45	chitinase-like protein 2
Ciclev10008653m.g	0.752353	2.23e-43	jasmonate-zim-domain protein 1
Ciclev10016129m.g	0.660737	2.6e-43	xyloglucan endotransglucosylase/hydrolase 9
Ciclev10000236m.g	0.84095	9.03e-43	lipoxygenase 1
Ciclev10002793m.g	-0.784345	1.39e-42	2Fe-2S ferredoxin-like superfamily protein
Ciclev10007532m.g	1.39026	7.82e-42	cycloartenol synthase 1
Ciclev10000643m.g	0.524867	8.4e-42	S-adenosyl-L-methionine-dependent methyltransferases superfamily protein
Ciclev10024246m.g	0.908659	7.6e-41	TCP family transcription factor
Ciclev10005146m.g	-0.797696	8.21e-41	S-adenosylmethionine synthetase family protein
Ciclev10002761m.g	0.609757	1.53e-40	histidine-containing phosphotransmitter 1
Ciclev10005561m.g	1.27594	2.29e-40	xyloglucan endotransglucosylase/hydrolase 16
Ciclev10001979m.g	0.922569	5.64e-40	myb domain protein r1
Ciclev10009681m.g	-0.635161	3.55e-39	ChaC-like family protein
Ciclev10009990m.g	-1.68995	9.09e-39	0
Ciclev10024924m.g	0.879996	1.71e-38	Phosphoinositide phosphatase family protein
Ciclev10008765m.g	-0.816519	1.96e-38	thiazole biosynthetic enzyme, chloroplast (ARA6) (THI1) (THI4)
Ciclev10007428m.g	1.22813	4.28e-38	trehalose phosphatase/synthase 11
Ciclev10000627m.g	0.724845	4.82e-38	Duplicated homeodomain-like superfamily protein
Ciclev10014744m.g	0.537303	7.87e-38	Major facilitator superfamily protein
Ciclev10015735m.g	-0.721548	2.09e-37	strictosidine synthase-like 4
Ciclev10015449m.g	0.712101	1.02e-36	fatty acyl-ACP thioesterases B
Ciclev10015163m.g	1.84774	7.79e-36	HXXXD-type acyl-transferase family protein
Ciclev10016050m.g	0.757336	3.4e-35	polyamine oxidase 1
Ciclev10032858m.g	1.13603	4.93e-35	jasmonate-zim-domain protein 10
Ciclev10019512m.g	0.587429	6.13e-35	Calmodulin binding protein-like
Ciclev10000054m.g	0.592417	4.57e-34	P-glycoprotein 13
Ciclev10028751m.g	-1.11626	2.19e-33	decapping 1
Ciclev10026154m.g	0.724455	5.3e-33	myo-inositol oxygenase 1
Ciclev10014382m.g	-0.539609	5.79e-33	sulfite reductase
Ciclev10021541m.g	0.649082	1.72e-32	Protein of unknown function (DUF581)
Ciclev10017839m.g	0.791124	1.79e-32	Subtilisin-like serine endopeptidase family protein
Ciclev10011910m.g	0.543404	2.63e-32	F-box family protein
Ciclev10025654m.g	1.0506	2.84e-32	cation exchanger 2
Ciclev10032182m.g	1.21279	1.72e-31	annexin 4
Ciclev10014212m.g	1.60517	2.49e-31	lipoxygenase 2
Ciclev10028688m.g	-0.874499	6.78e-31	2-oxoglutarate (2OG) and Fe(II)-dependent oxygenase superfamily protein
Ciclev10011958m.g	-1.50876	6.89e-31	DNA GYRASE B3
Ciclev10017776m.g	1.2636	3.92e-30	lipoxygenase 2
Ciclev10012055m.g	1.13866	4.02e-30	WRKY DNA-binding protein 70
Ciclev10000220m.g	0.791229	4.24e-30	nitrate reductase 1
Ciclev10028831m.g	-0.511661	5.77e-30	basic chitinase
Ciclev10026552m.g	0.533603	6.97e-30	Lactoylglutathione lyase / glyoxalase I family protein
Ciclev10005574m.g	-0.868738	2.4e-29	0
Ciclev10003927m.g	0.564177	3.12e-29	DNAse I-like superfamily protein
Ciclev10027485m.g	0.746048	5.73e-29	somatic embryogenesis receptor-like kinase 2
Ciclev10008774m.g	0.508357	5.87e-29	Outward rectifying potassium channel protein
Ciclev10031131m.g	0.927033	7.1e-29	Transmembrane amino acid transporter family protein
Ciclev10023104m.g	0.652476	8.1e-29	0
Ciclev10014227m.g	0.641917	1.26e-28	glutamate receptor 2.7
Ciclev10025685m.g	0.875101	2.4e-28	Haloacid dehalogenase-like hydrolase (HAD) superfamily protein
Ciclev10000174m.g	0.572624	1.18e-27	Leucine-rich repeat protein kinase family protein
Ciclev10001120m.g	0.630364	1.81e-27	Transducin/WD40 repeat-like superfamily protein
Ciclev10000316m.g	0.594678	2.17e-27	Signal transduction histidine kinase
Ciclev10032244m.g	0.607647	4.06e-27	0
Ciclev10012227m.g	0.642282	4.15e-27	Heavy metal transport/detoxification superfamily protein
Ciclev10012291m.g	-0.591149	1.17e-26	ubiquitin 4
Ciclev10021176m.g	-2.07749	1.94e-26	Tetratricopeptide repeat (TPR)-like superfamily protein
Ciclev10004801m.g	0.614422	4.56e-26	aspartic proteinase A1
Ciclev10026324m.g	0.698023	6.09e-26	calcineurin B-like protein 10
Ciclev10009759m.g	-0.503752	8.19e-26	eukaryotic elongation factor 5A-1
Ciclev10007969m.g	0.634358	1.01e-25	diacylglycerol kinase 5
Ciclev10032177m.g	0.504581	1.51e-25	SGNH hydrolase-type esterase superfamily protein
Ciclev10028412m.g	0.695124	1.99e-25	cation exchanger 1
Ciclev10017285m.g	-0.536716	2.48e-25	cystatin B
Ciclev10016622m.g	0.871835	2.75e-25	Tetraspanin family protein
Ciclev10024269m.g	0.552938	3.65e-25	phosphomannomutase
Ciclev10014355m.g	0.659175	4e-25	Subtilisin-like serine endopeptidase family protein
Ciclev10004728m.g	0.549082	4.32e-25	phosphate starvation-induced gene 3
Ciclev10031320m.g	0.990106	6.39e-25	O-fucosyltransferase family protein
Ciclev10015017m.g	0.524594	7.17e-25	glutamate decarboxylase 4
Ciclev10004927m.g	-0.543646	1.26e-24	ATP sulfurylase 1
Ciclev10015634m.g	0.532543	1.7e-24	TRICHOME BIREFRINGENCE-LIKE 39
Ciclev10020342m.g	0.676305	2.11e-24	dehydroquinate dehydratase, putative / shikimate dehydrogenase, putative
Ciclev10022542m.g	1.32627	2.32e-24	Adenine nucleotide alpha hydrolases-like superfamily protein
Ciclev10020637m.g	-1.39721	4.25e-24	Oxidoreductase family protein
Ciclev10017348m.g	1.20394	5.72e-24	ADP-ribosylation factor C1
Ciclev10015924m.g	0.529541	5.99e-24	Peroxidase superfamily protein
Ciclev10028894m.g	-0.65423	6.73e-24	NmrA-like negative transcriptional regulator family protein
Ciclev10013765m.g	0.897525	7.17e-24	N-acetylglucosaminyl transferase component family protein / Gpi1 family protein
Ciclev10029856m.g	0.559241	8.39e-24	serine carboxypeptidase-like 51
Ciclev10009208m.g	0.70969	8.63e-24	alpha/beta-Hydrolases superfamily protein
Ciclev10007082m.g	0.708363	1.11e-23	cyclic nucleotide gated channel 1
Ciclev10026775m.g	0.778233	1.52e-23	0
Ciclev10012108m.g	0.593652	2.27e-23	TPX2 (targeting protein for Xklp2) protein family
Ciclev10022148m.g	0.687215	2.59e-23	Calcium-binding EF-hand family protein
Ciclev10001888m.g	-0.516091	1.45e-22	annexin 1
Ciclev10022438m.g	1.20665	1.7e-22	Integrase-type DNA-binding superfamily protein
Ciclev10024711m.g	0.597655	3.66e-22	pleiotropic drug resistance 12
Ciclev10008054m.g	0.67859	4.02e-22	calcium-binding EF hand family protein
Ciclev10019887m.g	0.505657	1.38e-21	Integrin-linked protein kinase family
Ciclev10016341m.g	1.1087	2.72e-21	Aluminium induced protein with YGL and LRDR motifs
Ciclev10027954m.g	0.703211	2.73e-21	white-brown complex homolog protein 11
Ciclev10028195m.g	-0.696683	4.01e-21	Glucose-1-phosphate adenylyltransferase family protein
Ciclev10013114m.g	-0.556214	4.33e-21	lipid transfer protein 6
Ciclev10005805m.g	0.630876	5.95e-21	0
Ciclev10031028m.g	0.513396	6.64e-21	phytochrome interacting factor 4
Ciclev10022841m.g	-0.555627	6.82e-21	CP12 domain-containing protein 2
Ciclev10018374m.g	-0.509659	7.19e-21	Oxidoreductase, zinc-binding dehydrogenase family protein
Ciclev10000964m.g	0.878423	9.5e-21	IAA-leucine resistant (ILR)-like gene 6
Ciclev10010835m.g	-0.952278	1.22e-20	0
Ciclev10032642m.g	-1.33634	2.05e-20	0
Ciclev10009102m.g	0.754638	2.1e-20	0
Ciclev10012518m.g	-0.556363	2.16e-20	expansin A4
Ciclev10019855m.g	0.720114	2.43e-20	3-ketoacyl-acyl carrier protein synthase I
Ciclev10009649m.g	-0.535854	4.99e-20	early nodulin-like protein 15
Ciclev10017274m.g	-0.597469	5.45e-20	Bifunctional inhibitor/lipid-transfer protein/seed storage 2S albumin superfamily protein
Ciclev10029782m.g	0.824159	7.13e-20	centroradialis
Ciclev10026481m.g	0.603336	7.86e-20	germin-like protein 1
Ciclev10015570m.g	0.500653	8.16e-20	receptor like protein 20
Ciclev10017067m.g	-0.606949	8.88e-20	glycine-rich protein
Ciclev10014858m.g	-0.911252	1.36e-19	cytochrome P450, family 706, subfamily A, polypeptide 4
Ciclev10017219m.g	0.535234	1.76e-19	cell wall protein precursor, putative
Ciclev10000771m.g	-0.638024	3.02e-19	cytochrome P450, family 78, subfamily A, polypeptide 7
Ciclev10019032m.g	-0.570532	4.34e-19	Copper amine oxidase family protein
Ciclev10032686m.g	0.982695	4.77e-19	glutathione S-transferase tau 7
Ciclev10002239m.g	1.17163	6.57e-19	myb domain protein 77
Ciclev10022366m.g	-0.65575	9.7e-19	peptidemethionine sulfoxide reductase 1
Ciclev10018915m.g	0.501334	1.19e-18	Duplicated homeodomain-like superfamily protein
Ciclev10006181m.g	-0.847485	1.34e-18	methionine sulfoxide reductase B 2
Ciclev10021785m.g	0.550511	1.48e-18	voltage dependent anion channel 3
Ciclev10012300m.g	0.997027	1.58e-18	related to ABI3/VP1 2
Ciclev10033080m.g	-1.16688	2.6e-18	Bifunctional inhibitor/lipid-transfer protein/seed storage 2S albumin superfamily protein
Ciclev10001812m.g	-0.606839	2.97e-18	N-terminal nucleophile aminohydrolases (Ntn hydrolases) superfamily protein
Ciclev10021157m.g	1.21675	3.34e-18	myb domain protein 116
Ciclev10007645m.g	0.643855	6.56e-18	S-locus lectin protein kinase family protein
Ciclev10011242m.g	0.775359	7.35e-18	Cyclic nucleotide-regulated ion channel family protein
Ciclev10015986m.g	0.947062	9.67e-18	myb domain protein 62
Ciclev10001946m.g	-0.687059	1.28e-17	NmrA-like negative transcriptional regulator family protein
Ciclev10001460m.g	1.93084	1.35e-17	nodulin MtN21 /EamA-like transporter family protein
Ciclev10014396m.g	-0.561709	1.36e-17	oligopeptide transporter
Ciclev10026710m.g	1.03554	2.5e-17	Protein of unknown function (DUF581)
Ciclev10018639m.g	-0.896349	2.89e-17	cellulose synthase A4
Ciclev10001726m.g	-0.567036	3.74e-17	Peroxidase superfamily protein
Ciclev10020814m.g	-0.522108	4.05e-17	O-methyltransferase 1
Ciclev10020744m.g	0.780758	4.86e-17	WRKY DNA-binding protein 30
Ciclev10024981m.g	0.604231	4.92e-17	Protein of unknown function (DUF594)
Ciclev10025933m.g	0.66664	7.11e-17	elicitor-activated gene 3-2
Ciclev10033019m.g	-0.612659	1.08e-16	Calcium-binding EF-hand family protein
Ciclev10015700m.g	-0.512846	1.11e-16	2-oxoglutarate (2OG) and Fe(II)-dependent oxygenase superfamily protein
Ciclev10016980m.g	-1.29922	1.47e-16	0
Ciclev10020717m.g	1.57307	1.51e-16	NAC domain containing protein 47
Ciclev10000421m.g	0.836499	1.78e-16	Protein kinase protein with adenine nucleotide alpha hydrolases-like domain
Ciclev10008812m.g	1.03258	2.52e-16	NAC (No Apical Meristem) domain transcriptional regulator superfamily protein
Ciclev10007736m.g	0.822515	2.54e-16	alpha dioxygenase
Ciclev10014863m.g	-1.00097	4.49e-16	cytochrome P450, family 706, subfamily A, polypeptide 4
Ciclev10014642m.g	0.919279	6.5e-16	WRKY family transcription factor
Ciclev10017548m.g	1.16097	7.74e-16	HXXXD-type acyl-transferase family protein
Ciclev10012690m.g	0.871046	8.25e-16	plastid movement impaired 2
Ciclev10017206m.g	-0.700156	8.4e-16	0
Ciclev10017543m.g	0.806687	1.23e-15	Heavy metal transport/detoxification superfamily protein
Ciclev10001665m.g	-1.64088	2.46e-15	xylem cysteine peptidase 2
Ciclev10012093m.g	0.77915	2.64e-15	NAC domain containing protein 100
Ciclev10026666m.g	0.781432	4.85e-15	Protein of unknown function (DUF1677)
Ciclev10022334m.g	-0.540745	1.04e-14	response regulator 5
Ciclev10033835m.g	-0.651824	1.08e-14	GDSL-like Lipase/Acylhydrolase superfamily protein
Ciclev10005765m.g	1.11544	1.18e-14	alpha/beta-Hydrolases superfamily protein
Ciclev10022120m.g	-0.757455	1.46e-14	TSPO(outer membrane tryptophan-rich sensory protein)-related
Ciclev10020910m.g	-0.714152	1.73e-14	Lactate/malate dehydrogenase family protein
Ciclev10006214m.g	-0.664296	1.94e-14	ralf-like 31
Ciclev10012978m.g	-1.26321	2.2e-14	Late Embryogenesis Abundant 4-5
Ciclev10033308m.g	0.813654	2.31e-14	Adenine nucleotide alpha hydrolases-like superfamily protein
Ciclev10016454m.g	0.566168	2.42e-14	early nodulin-like protein 18
Ciclev10007850m.g	1.05383	2.62e-14	Major facilitator superfamily protein
Ciclev10025330m.g	1.41971	2.71e-14	Plant protein of unknown function (DUF247)
Ciclev10022911m.g	-0.874449	3.15e-14	Kunitz family trypsin and protease inhibitor protein
Ciclev10015194m.g	2.04716	3.69e-14	HXXXD-type acyl-transferase family protein
Ciclev10004688m.g	0.787764	3.76e-14	cyclic nucleotide gated channel 1
Ciclev10012535m.g	0.567572	4.01e-14	NAD(P)-binding Rossmann-fold superfamily protein
Ciclev10010113m.g	-0.53747	4.07e-14	0
Ciclev10026684m.g	1.18799	4.57e-14	0
Ciclev10002766m.g	0.508318	5.13e-14	0
Ciclev10030920m.g	0.549245	5.25e-14	zinc finger (CCCH-type) family protein
Ciclev10016392m.g	0.721253	5.63e-14	0
Ciclev10029475m.g	-0.596332	6.88e-14	copper transporter 1
Ciclev10019408m.g	0.517457	1.16e-13	calcium exchanger 7
Ciclev10024825m.g	0.561913	1.34e-13	glutamate receptor 3.6
Ciclev10005687m.g	0.862544	2.63e-13	Haloacid dehalogenase-like hydrolase (HAD) superfamily protein
Ciclev10007068m.g	2.6469	2.74e-13	C-repeat-binding factor 4
Ciclev10001860m.g	0.695219	2.75e-13	Eukaryotic aspartyl protease family protein
Ciclev10028113m.g	2.80402	2.99e-13	nine-cis-epoxycarotenoid dioxygenase 4
Ciclev10017234m.g	-0.654077	3.26e-13	Expressed protein
Ciclev10023053m.g	-0.633665	3.5e-13	Bifunctional inhibitor/lipid-transfer protein/seed storage 2S albumin superfamily protein
Ciclev10023653m.g	-1.10857	5.07e-13	disease resistance protein (TIR-NBS-LRR class), putative
Ciclev10007746m.g	0.583715	5.84e-13	Auxin-responsive GH3 family protein
Ciclev10005815m.g	-0.606196	7.15e-13	late embryogenesis abundant domain-containing protein / LEA domain-containing protein
Ciclev10026376m.g	0.79018	7.4e-13	jasmonate-zim-domain protein 1
Ciclev10007255m.g	0.899828	7.95e-13	Transducin/WD40 repeat-like superfamily protein
Ciclev10002054m.g	0.522867	9.61e-13	6-phosphogluconolactonase 1
Ciclev10029088m.g	0.76819	1.02e-12	expansin-like A1
Ciclev10002276m.g	0.714891	1.08e-12	Nodulin MtN3 family protein
Ciclev10014155m.g	-0.721958	1.2e-12	cellulose synthase family protein
Ciclev10026887m.g	-0.836594	1.33e-12	Scorpion toxin-like knottin superfamily protein
Ciclev10002768m.g	-0.528522	1.73e-12	Heavy metal transport/detoxification superfamily protein
Ciclev10020060m.g	0.631683	2.39e-12	Ankyrin repeat family protein
Ciclev10009036m.g	0.748307	4.03e-12	0
Ciclev10024819m.g	0.607414	4.04e-12	lipoxygenase 3
Ciclev10024292m.g	0.714061	4.25e-12	0
Ciclev10012523m.g	1.41679	4.3e-12	NmrA-like negative transcriptional regulator family protein
Ciclev10032699m.g	0.743711	4.96e-12	GRAM domain-containing protein / ABA-responsive protein-related
Ciclev10003812m.g	0.925451	6.01e-12	AGAMOUS-like 24
Ciclev10023544m.g	1.32318	6.43e-12	pathogenesis-related family protein
Ciclev10033694m.g	-0.614639	7.18e-12	Bifunctional inhibitor/lipid-transfer protein/seed storage 2S albumin superfamily protein
Ciclev10032484m.g	-0.618689	7.75e-12	expansin A4
Ciclev10025820m.g	-0.813099	8.26e-12	PQ-loop repeat family protein / transmembrane family protein
Ciclev10016221m.g	-0.510523	8.33e-12	PQ-loop repeat family protein / transmembrane family protein
Ciclev10032517m.g	0.610438	9.16e-12	carbonic anhydrase 2
Ciclev10003715m.g	0.896335	9.34e-12	Plant U-Box 15
Ciclev10015783m.g	0.546658	1.02e-11	Peroxidase superfamily protein
Ciclev10000654m.g	0.662781	1.04e-11	WRKY DNA-binding protein 33
Ciclev10009756m.g	-0.652267	1.05e-11	17.6 kDa class II heat shock protein
Ciclev10018228m.g	-0.652108	1.06e-11	Bifunctional inhibitor/lipid-transfer protein/seed storage 2S albumin superfamily protein
Ciclev10027305m.g	0.83504	1.15e-11	Integrase-type DNA-binding superfamily protein
Ciclev10015817m.g	0.705244	1.17e-11	gibberellin 2-oxidase
Ciclev10021324m.g	0.600598	1.17e-11	Galactose mutarotase-like superfamily protein
Ciclev10001348m.g	-0.715686	1.33e-11	alpha-amylase-like 2
Ciclev10014888m.g	0.521471	1.45e-11	Plant invertase/pectin methylesterase inhibitor superfamily
Ciclev10005365m.g	-0.692013	1.54e-11	Tetratricopeptide repeat (TPR)-like superfamily protein
Ciclev10027231m.g	0.68748	1.64e-11	somatic embryogenesis receptor-like kinase 1
Ciclev10001990m.g	0.634411	1.67e-11	acyl-CoA-binding domain 3
Ciclev10015727m.g	-1.02638	1.74e-11	thiazole biosynthetic enzyme, chloroplast (ARA6) (THI1) (THI4)
Ciclev10002425m.g	-0.587255	1.77e-11	0
Ciclev10004839m.g	0.848308	1.8e-11	Major facilitator superfamily protein
Ciclev10012588m.g	-1.08873	2e-11	FASCICLIN-like arabinogalactan-protein 11
Ciclev10013031m.g	-0.543614	2.04e-11	0
Ciclev10009640m.g	0.527796	2.16e-11	sequence-specific DNA binding transcription factors
Ciclev10027084m.g	-1.11826	2.26e-11	Peroxidase superfamily protein
Ciclev10002820m.g	0.94366	2.38e-11	Heavy metal transport/detoxification superfamily protein
Ciclev10024920m.g	0.549446	2.58e-11	lectin protein kinase family protein
Ciclev10011655m.g	1.7013	2.75e-11	cytochrome P450, family 707, subfamily A, polypeptide 1
Ciclev10029987m.g	-0.580686	3.03e-11	0
Ciclev10011708m.g	0.700032	4.21e-11	Glutaredoxin family protein
Ciclev10020833m.g	-1.70214	4.3e-11	0
Ciclev10009184m.g	3.49303	5e-11	Concanavalin A-like lectin protein kinase family protein
Ciclev10007028m.g	0.988042	5.15e-11	receptor-like protein kinase 1
Ciclev10014862m.g	-1.51909	5.6e-11	cytochrome P450, family 706, subfamily A, polypeptide 4
Ciclev10026527m.g	0.714406	6.19e-11	jasmonate-zim-domain protein 1
Ciclev10027912m.g	-0.703518	6.16e-11	PHE ammonia lyase 1
Ciclev10016466m.g	0.870077	6.6e-11	basic helix-loop-helix (bHLH) DNA-binding superfamily protein
Ciclev10028300m.g	-0.595873	7.09e-11	UDP-Glycosyltransferase superfamily protein
Ciclev10017172m.g	-1.40795	7.34e-11	0
Ciclev10015406m.g	1.74436	8.47e-11	phospholipase A 2A
Ciclev10026542m.g	0.703245	1.16e-10	oxidative stress 3
Ciclev10021651m.g	0.612239	1.4e-10	non-yellowing 1
Ciclev10020762m.g	0.537598	1.63e-10	BTB and TAZ domain protein 1
Ciclev10031919m.g	0.692009	1.87e-10	annexin 3
Ciclev10014848m.g	1.03994	1.91e-10	alpha/beta-Hydrolases superfamily protein
Ciclev10022825m.g	-1.07697	1.92e-10	Bifunctional inhibitor/lipid-transfer protein/seed storage 2S albumin superfamily protein
Ciclev10005336m.g	0.620991	2.26e-10	2-oxoglutarate (2OG) and Fe(II)-dependent oxygenase superfamily protein
Ciclev10015905m.g	0.506512	2.43e-10	purple acid phosphatase 8
Ciclev10029741m.g	0.930796	2.63e-10	0
Ciclev10029037m.g	0.680447	2.67e-10	0
Ciclev10032720m.g	-0.535842	2.68e-10	0
Ciclev10019448m.g	0.590908	2.71e-10	Sodium/calcium exchanger family protein
Ciclev10022925m.g	0.516994	2.76e-10	Gibberellin-regulated family protein
Ciclev10012877m.g	0.834235	2.78e-10	0
Ciclev10019326m.g	-0.535187	2.8e-10	cytochrome P450, family 78, subfamily A, polypeptide 6
Ciclev10031648m.g	0.760349	2.99e-10	PLC-like phosphodiesterases superfamily protein
Ciclev10025126m.g	1.9333	5.32e-10	receptor like protein 1
Ciclev10027468m.g	0.524903	7.21e-10	S-locus lectin protein kinase family protein
Ciclev10006106m.g	-1.1652	7.25e-10	MLP-like protein 423
Ciclev10022967m.g	-1.03496	8.75e-10	Bifunctional inhibitor/lipid-transfer protein/seed storage 2S albumin superfamily protein
Ciclev10014117m.g	0.690179	1.05e-09	Leucine-rich repeat transmembrane protein kinase
Ciclev10004484m.g	0.722774	1.08e-09	Copper amine oxidase family protein
Ciclev10014534m.g	0.660895	1.22e-09	cysteine-rich RLK (RECEPTOR-like protein kinase) 14
Ciclev10003072m.g	-0.629635	1.31e-09	0
Ciclev10024057m.g	0.584529	1.51e-09	Malectin/receptor-like protein kinase family protein
Ciclev10013135m.g	-1.47594	1.77e-09	Bifunctional inhibitor/lipid-transfer protein/seed storage 2S albumin superfamily protein
Ciclev10007168m.g	0.650694	1.78e-09	cyclic nucleotide gated channel 1
Ciclev10030720m.g	7.61882	2.11e-09	TTF-type zinc finger protein with HAT dimerisation domain
Ciclev10016286m.g	-0.649015	2.12e-09	chlorophyll A/B-binding protein 2
Ciclev10012753m.g	0.842865	2.14e-09	Reticulon family protein
Ciclev10026553m.g	-1.02667	2.32e-09	Mannose-binding lectin superfamily protein
Ciclev10020549m.g	0.750463	2.47e-09	Arabidopsis NAC domain containing protein 87
Ciclev10029695m.g	0.556705	2.57e-09	Gibberellin-regulated family protein
Ciclev10015249m.g	0.660405	2.58e-09	HXXXD-type acyl-transferase family protein
Ciclev10018657m.g	0.655915	2.85e-09	C2 calcium/lipid-binding and GRAM domain containing protein
Ciclev10001956m.g	0.62441	2.87e-09	NAC (No Apical Meristem) domain transcriptional regulator superfamily protein
Ciclev10014129m.g	0.721286	3.53e-09	Leucine-rich repeat transmembrane protein kinase
Ciclev10003728m.g	1.20407	3.88e-09	ADP-ribosylation factor C1
Ciclev10029407m.g	0.827976	4.07e-09	0
Ciclev10024940m.g	0.756519	4.39e-09	phospholipase D alpha 4
Ciclev10021622m.g	1.0718	5.85e-09	ethylene response factor 1
Ciclev10026620m.g	-0.655009	6.71e-09	0
Ciclev10009050m.g	1.38691	7.65e-09	MYB-like 102
Ciclev10006518m.g	7.39728	8.08e-09	TTF-type zinc finger protein with HAT dimerisation domain
Ciclev10032192m.g	0.902924	8.28e-09	WRKY DNA-binding protein 70
Ciclev10007321m.g	-0.577942	8.45e-09	Cellulose synthase family protein
Ciclev10012557m.g	0.651802	1.18e-08	0
Ciclev10011310m.g	0.929396	1.24e-08	0
Ciclev10016109m.g	1.29578	1.31e-08	Protein of unknown function (DUF506)
Ciclev10020709m.g	0.586164	1.38e-08	GDSL-like Lipase/Acylhydrolase superfamily protein
Ciclev10018037m.g	1.21775	1.52e-08	Major facilitator superfamily protein
Ciclev10006604m.g	0.862626	1.78e-08	Ankyrin repeat family protein
Ciclev10027891m.g	0.926818	2.05e-08	NAD+ ADP-ribosyltransferases;NAD+ ADP-ribosyltransferases
Ciclev10014255m.g	0.748785	2.12e-08	receptor kinase 3
Ciclev10022854m.g	0.523658	2.24e-08	0
Ciclev10009529m.g	0.68673	2.44e-08	Protein of unknown function, DUF584
Ciclev10017621m.g	-0.569893	2.71e-08	RPM1 interacting protein 4
Ciclev10005820m.g	1.73144	2.86e-08	ethylene response factor 1
Ciclev10015460m.g	0.62702	3.07e-08	mitogen-activated protein kinase kinase kinase 18
Ciclev10001872m.g	0.58266	3.09e-08	nicotianamine synthase 4
Ciclev10032304m.g	1.10504	3.14e-08	NAC-like, activated by AP3/PI
Ciclev10023557m.g	-1.14358	3.62e-08	Kunitz family trypsin and protease inhibitor protein
Ciclev10001737m.g	0.95395	3.62e-08	Phosphoglycerate mutase family protein
Ciclev10031134m.g	-1.05365	4.24e-08	Laccase/Diphenol oxidase family protein
Ciclev10023391m.g	0.582615	4.3e-08	Disease resistance protein (TIR-NBS-LRR class) family
Ciclev10009632m.g	-0.526341	4.43e-08	0
Ciclev10010936m.g	-0.903653	4.52e-08	ABC transporter family protein
Ciclev10020446m.g	0.546797	4.61e-08	P-loop containing nucleoside triphosphate hydrolases superfamily protein
Ciclev10031846m.g	0.555859	4.85e-08	related to ABI3/VP1 2
Ciclev10029241m.g	-0.58167	4.98e-08	glutathione S-transferase tau 7
Ciclev10028930m.g	3.35106	5.72e-08	redox responsive transcription factor 1
Ciclev10032745m.g	-0.635883	6.48e-08	nicotinamidase 2
Ciclev10023773m.g	-0.677307	6.52e-08	O-acyltransferase (WSD1-like) family protein
Ciclev10011218m.g	0.8857	6.63e-08	receptor lectin kinase
Ciclev10028264m.g	0.535	6.78e-08	MATE efflux family protein
Ciclev10013751m.g	1.39174	7.28e-08	Protein phosphatase 2C family protein
Ciclev10016953m.g	0.569206	7.5e-08	0
Ciclev10021170m.g	0.620381	7.73e-08	MAP kinase kinase 9
Ciclev10027976m.g	0.779468	8.64e-08	armadillo repeat only 1
Ciclev10001401m.g	1.46996	1.06e-07	NAC domain containing protein 35
Ciclev10032760m.g	0.756927	1.06e-07	Alpha/beta hydrolase related protein
Ciclev10031946m.g	0.681678	1.07e-07	myb domain protein 60
Ciclev10024601m.g	0.614179	1.12e-07	beta-hexosaminidase 2
Ciclev10003275m.g	0.806918	1.16e-07	glyoxal oxidase-related protein
Ciclev10019890m.g	-0.516837	1.56e-07	cytochrome P450, family 716, subfamily A, polypeptide 1
Ciclev10026057m.g	0.742015	1.61e-07	basic chitinase
Ciclev10014707m.g	0.927592	2.03e-07	terpene synthase 14
Ciclev10030122m.g	-1.43314	2.31e-07	0
Ciclev10033174m.g	-0.600109	2.47e-07	chaperone protein dnaJ-related
Ciclev10000544m.g	-0.79754	2.7e-07	Auxin-responsive GH3 family protein
Ciclev10007179m.g	0.60012	2.72e-07	0
Ciclev10015392m.g	0.890474	3.01e-07	0
Ciclev10023251m.g	0.676305	3.09e-07	0
Ciclev10009499m.g	-0.58391	3.26e-07	RING/U-box superfamily protein
Ciclev10033441m.g	1.51676	3.64e-07	cytochrome P450, family 93, subfamily D, polypeptide 1
Ciclev10010051m.g	0.972141	4.28e-07	alpha/beta-Hydrolases superfamily protein
Ciclev10027953m.g	1.31495	4.47e-07	white-brown complex homolog protein 11
Ciclev10015042m.g	0.539501	5.18e-07	UDP-Glycosyltransferase superfamily protein
Ciclev10015093m.g	0.591935	5.36e-07	serine carboxypeptidase-like 31
Ciclev10009957m.g	0.938603	5.36e-07	Calcium-binding EF-hand family protein
Ciclev10017152m.g	0.861383	5.42e-07	0
Ciclev10012525m.g	-0.581289	5.5e-07	homeobox 51
Ciclev10000913m.g	0.584941	6.14e-07	0
Ciclev10005543m.g	0.738399	6.15e-07	myo-inositol oxygenase 1
Ciclev10017247m.g	-0.540129	6.24e-07	photosystem II subunit T
Ciclev10020539m.g	-0.615783	7e-07	NDH-dependent cyclic electron flow 5
Ciclev10024217m.g	-0.546552	7.11e-07	carboxyesterase 18
Ciclev10000874m.g	0.627476	7.12e-07	dehydroquinate dehydratase, putative / shikimate dehydrogenase, putative
Ciclev10013592m.g	0.644912	7.14e-07	0
Ciclev10014632m.g	0.561943	7.22e-07	terpene synthase 14
Ciclev10017984m.g	-2.30692	7.33e-07	Tetratricopeptide repeat (TPR)-like superfamily protein
Ciclev10028323m.g	-0.537008	8.06e-07	BTB/POZ domain-containing protein
Ciclev10024076m.g	0.593913	8.7e-07	Wall-associated kinase family protein
Ciclev10028245m.g	-0.56857	8.79e-07	lycopene cyclase
Ciclev10031571m.g	0.660488	9.23e-07	ACT domain repeat 6
Ciclev10011234m.g	1.09288	9.38e-07	ABC-2 type transporter family protein
Ciclev10033091m.g	0.640272	9.51e-07	0
Ciclev10026797m.g	1.25378	9.65e-07	0
Ciclev10022568m.g	0.61391	9.87e-07	AGAMOUS-like 20
Ciclev10032012m.g	0.537955	1.01e-06	WRKY DNA-binding protein 28
Ciclev10018419m.g	0.926794	1.05e-06	disease resistance protein (TIR-NBS-LRR class), putative
Ciclev10003136m.g	1.1819	1.07e-06	0
Ciclev10032218m.g	2.65366	1.1e-06	senescence-associated gene 29
Ciclev10033877m.g	-0.622071	1.15e-06	0
Ciclev10026415m.g	-1.59447	1.19e-06	elicitor-activated gene 3-2
Ciclev10018573m.g	0.660682	1.2e-06	Disease resistance protein (TIR-NBS-LRR class) family
Ciclev10013304m.g	0.589529	1.26e-06	Low temperature and salt responsive protein family
Ciclev10014222m.g	0.60192	1.3e-06	NB-ARC domain-containing disease resistance protein
Ciclev10009046m.g	-1.12299	1.3e-06	Protein of unknown function, DUF599
Ciclev10033177m.g	0.818141	1.3e-06	Plant protein 1589 of unknown function
Ciclev10029871m.g	4.12049	1.3e-06	SAUR-like auxin-responsive protein family
Ciclev10033602m.g	6.24966	1.36e-06	TTF-type zinc finger protein with HAT dimerisation domain
Ciclev10002405m.g	0.660429	1.36e-06	Putative lysine decarboxylase family protein
Ciclev10009511m.g	1.7197	1.38e-06	0
Ciclev10002292m.g	0.816014	1.44e-06	PLATZ transcription factor family protein
Ciclev10026166m.g	0.733129	1.55e-06	CYCLIN D1;1
Ciclev10012991m.g	0.523571	1.56e-06	0
Ciclev10024863m.g	0.641234	1.62e-06	Leucine-rich repeat protein kinase family protein
Ciclev10001346m.g	0.914027	1.65e-06	NAC domain containing protein 35
Ciclev10018785m.g	0.610481	1.65e-06	Malectin/receptor-like protein kinase family protein
Ciclev10004520m.g	0.765802	1.69e-06	sulfate transporter 3;1
Ciclev10022355m.g	0.599049	1.74e-06	Plant invertase/pectin methylesterase inhibitor superfamily protein
Ciclev10017773m.g	-2.7245	1.95e-06	cytochrome P450, family 706, subfamily A, polypeptide 4
Ciclev10011694m.g	0.553943	2.31e-06	Sulfite exporter TauE/SafE family protein
Ciclev10029463m.g	-0.504261	2.37e-06	Thioesterase superfamily protein
Ciclev10010858m.g	1.81087	2.4e-06	xyloglucan endotransglycosylase 6
Ciclev10019007m.g	0.519573	2.52e-06	PAS domain-containing protein tyrosine kinase family protein
Ciclev10031070m.g	-1.90199	2.65e-06	laccase 5
Ciclev10033194m.g	-0.55582	2.69e-06	0
Ciclev10010993m.g	0.517913	2.69e-06	FAR1-related sequence 5
Ciclev10033393m.g	1.21796	2.71e-06	methyl esterase 1
Ciclev10013193m.g	-1.19935	2.92e-06	0
Ciclev10001572m.g	1.15189	2.93e-06	nodulin MtN21 /EamA-like transporter family protein
Ciclev10010529m.g	1.21281	3.05e-06	Ribosomal protein L14
Ciclev10022725m.g	0.574359	3.43e-06	2-oxoglutarate (2OG) and Fe(II)-dependent oxygenase superfamily protein
Ciclev10020292m.g	-0.60573	3.69e-06	COBRA-like extracellular glycosyl-phosphatidyl inositol-anchored protein family
Ciclev10011382m.g	0.557793	3.79e-06	acyl activating enzyme 12
Ciclev10012754m.g	-0.674311	3.84e-06	TCP family transcription factor
Ciclev10028185m.g	0.74797	4.03e-06	mitogen-activated protein kinase kinase kinase 13
Ciclev10025796m.g	-0.951024	4.21e-06	Protein of unknown function (DUF579)
Ciclev10018612m.g	0.504589	4.25e-06	Disease resistance protein (TIR-NBS-LRR class) family
Ciclev10008213m.g	0.902453	4.37e-06	monogalactosyldiacylglycerol synthase 2
Ciclev10013200m.g	-0.601587	4.48e-06	Gibberellin-regulated family protein
Ciclev10012891m.g	0.886072	5.1e-06	mini zinc finger 2
Ciclev10006825m.g	0.552776	5.27e-06	0
Ciclev10021888m.g	-0.690913	5.33e-06	O-methyltransferase 1
Ciclev10031199m.g	-0.528646	6e-06	Glucose-methanol-choline (GMC) oxidoreductase family protein
Ciclev10011400m.g	-0.65161	6.06e-06	Laccase/Diphenol oxidase family protein
Ciclev10027068m.g	1.34584	6.05e-06	Wall-associated kinase family protein
Ciclev10024193m.g	3.74734	6.24e-06	receptor like protein 1
Ciclev10023189m.g	-0.568202	6.35e-06	RmlC-like cupins superfamily protein
Ciclev10027490m.g	0.864209	6.44e-06	0
Ciclev10022370m.g	0.832677	6.54e-06	AUX/IAA transcriptional regulator family protein
Ciclev10027234m.g	0.729776	6.98e-06	cytochrome P450, family 81, subfamily D, polypeptide 2
Ciclev10017041m.g	-0.738531	7.02e-06	PLANT CADMIUM RESISTANCE 2
Ciclev10019883m.g	-0.541861	7.03e-06	cellulase 3
Ciclev10026982m.g	0.819899	7.16e-06	Leucine-rich repeat protein kinase family protein
Ciclev10021652m.g	0.932598	7.56e-06	ethylene responsive element binding factor 1
Ciclev10021695m.g	-1.72569	7.76e-06	myb domain protein 42
Ciclev10029600m.g	0.838756	8.03e-06	Chaperone DnaJ-domain superfamily protein
Ciclev10014790m.g	0.934845	8.27e-06	terpene synthase 03
Ciclev10011363m.g	-1.01991	8.32e-06	laccase 17
Ciclev10009601m.g	-0.712561	8.33e-06	Uncharacterised protein family (UPF0497)
Ciclev10010241m.g	-0.715754	8.63e-06	molybdate transporter 1
Ciclev10032149m.g	0.529593	8.73e-06	alpha/beta-Hydrolases superfamily protein
Ciclev10001649m.g	0.59106	9.46e-06	xyloglucan endotransglucosylase/hydrolase 30
Ciclev10021059m.g	-0.597879	1.01e-05	ethylene-responsive element binding protein
Ciclev10011662m.g	-0.642944	1.03e-05	brassinosteroid-6-oxidase 1
Ciclev10023549m.g	0.982967	1.03e-05	cytochrome P450, family 71, subfamily B, polypeptide 10
Ciclev10002541m.g	0.544454	1.08e-05	SEC14 cytosolic factor family protein / phosphoglyceride transfer family protein
Ciclev10016074m.g	-0.646501	1.11e-05	chlorophyll A/B-binding protein 2
Ciclev10033560m.g	0.530272	1.11e-05	0
Ciclev10024104m.g	0.739862	1.23e-05	ADP/ATP carrier 2
Ciclev10029437m.g	-0.615261	1.24e-05	HSP20-like chaperones superfamily protein
Ciclev10002596m.g	0.64323	1.25e-05	Heavy metal transport/detoxification superfamily protein
Ciclev10024288m.g	0.879446	1.26e-05	0
Ciclev10013864m.g	0.76605	1.29e-05	MATE efflux family protein
Ciclev10031498m.g	0.861053	1.37e-05	DNAJ heat shock N-terminal domain-containing protein
Ciclev10019147m.g	0.874813	1.38e-05	ARM repeat superfamily protein
Ciclev10005181m.g	1.4037	1.52e-05	beta-1,3-glucanase 2
Ciclev10009119m.g	0.958739	1.55e-05	xyloglucan endotransglycosylase 6
Ciclev10020480m.g	0.76403	2.03e-05	NAC domain containing protein 100
Ciclev10023662m.g	0.7595	2.14e-05	Leucine-rich repeat receptor-like protein kinase family protein
Ciclev10004720m.g	0.609201	2.22e-05	cytochrome P450, family 704, subfamily A, polypeptide 2
Ciclev10023064m.g	-0.559531	2.31e-05	Cox19 family protein (CHCH motif)
Ciclev10011779m.g	-0.791517	2.33e-05	Plant protein of unknown function (DUF828)
Ciclev10031572m.g	0.70351	2.35e-05	Transducin/WD40 repeat-like superfamily protein
Ciclev10024859m.g	0.552238	2.4e-05	Disease resistance protein (CC-NBS-LRR class) family
Ciclev10028465m.g	0.516128	2.48e-05	UDP-glucosyl transferase 73C2
Ciclev10019775m.g	0.734521	2.49e-05	cytochrome P450, family 83, subfamily B, polypeptide 1
Ciclev10030893m.g	0.619905	2.5e-05	heat shock cognate protein 70-1
Ciclev10002297m.g	0.583916	2.72e-05	salt tolerance zinc finger
Ciclev10031540m.g	0.744725	2.89e-05	peptidase M20/M25/M40 family protein
Ciclev10013132m.g	-2.30462	3.04e-05	Bifunctional inhibitor/lipid-transfer protein/seed storage 2S albumin superfamily protein
Ciclev10033500m.g	1.00368	3.08e-05	phloem protein 2-A1
Ciclev10031169m.g	1.10523	3.12e-05	aluminum-activated, malate transporter 12
Ciclev10015832m.g	0.649931	3.18e-05	Galactose oxidase/kelch repeat superfamily protein
Ciclev10005195m.g	1.06413	3.38e-05	beta-1,3-glucanase 3
Ciclev10010201m.g	1.81235	3.53e-05	0
Ciclev10017070m.g	-0.711431	3.56e-05	MLP-like protein 423
Ciclev10012865m.g	0.700263	3.59e-05	0
Ciclev10018396m.g	0.865874	3.66e-05	nodulin MtN21 /EamA-like transporter family protein
Ciclev10000141m.g	1.2536	3.68e-05	receptor like protein 6
Ciclev10015301m.g	-0.506861	3.77e-05	Octicosapeptide/Phox/Bem1p family protein
Ciclev10008059m.g	2.03347	3.83e-05	HXXXD-type acyl-transferase family protein
Ciclev10025567m.g	-0.727442	3.93e-05	GRAS family transcription factor
Ciclev10003668m.g	0.570392	3.95e-05	ARM repeat superfamily protein
Ciclev10001340m.g	0.525541	3.97e-05	alpha/beta-Hydrolases superfamily protein
Ciclev10012886m.g	0.87689	4.07e-05	Protein of unknown function (DUF1218)
Ciclev10014457m.g	1.04108	4.15e-05	Zinc finger (C3HC4-type RING finger) family protein
Ciclev10004253m.g	1.01888	4.33e-05	disease resistance family protein / LRR family protein
Ciclev10026615m.g	-0.533162	4.45e-05	0
Ciclev10006088m.g	-0.597504	4.54e-05	Dynein light chain type 1 family protein
Ciclev10016461m.g	1.32424	4.59e-05	basic helix-loop-helix (bHLH) DNA-binding superfamily protein
Ciclev10010053m.g	0.974676	4.63e-05	0
Ciclev10033947m.g	0.739885	4.65e-05	Transducin/WD40 repeat-like superfamily protein
Ciclev10030073m.g	-1.13239	4.83e-05	cation/H+ exchanger 25
Ciclev10014386m.g	0.693312	4.85e-05	S-locus lectin protein kinase family protein
Ciclev10026414m.g	0.839969	4.85e-05	homeobox protein 40
Ciclev10025686m.g	0.603	5.04e-05	FAD/NAD(P)-binding oxidoreductase family protein
Ciclev10016749m.g	0.565177	5.36e-05	0
Ciclev10028060m.g	-0.774229	5.45e-05	Protein of unknown function, DUF547
Ciclev10011192m.g	0.600535	5.57e-05	Protein of unknown function (DUF1666)
Ciclev10025098m.g	0.570904	5.79e-05	0
Ciclev10022159m.g	-0.548321	5.8e-05	germin-like protein 10
Ciclev10012036m.g	-0.769658	6.11e-05	Nucleotide-diphospho-sugar transferases superfamily protein
Ciclev10000193m.g	1.45053	6.15e-05	receptor like protein 35
Ciclev10029065m.g	0.558901	6.19e-05	salt tolerance zinc finger
Ciclev10026559m.g	0.761926	6.28e-05	0
Ciclev10032355m.g	0.646169	6.72e-05	BTB/POZ domain-containing protein
Ciclev10021514m.g	0.587303	6.87e-05	SPFH/Band 7/PHB domain-containing membrane-associated protein family
Ciclev10024735m.g	0.604312	6.9e-05	disease resistance protein (TIR-NBS-LRR class), putative
Ciclev10027337m.g	-0.689839	6.94e-05	BTB and TAZ domain protein 4
Ciclev10006135m.g	0.598137	6.99e-05	histidine-containing phosphotransmitter 1
Ciclev10009191m.g	0.624062	7.37e-05	chorismate mutase 2
Ciclev10020616m.g	-0.555833	7.68e-05	TOXICOS EN LEVADURA 4
Ciclev10032794m.g	0.661126	7.73e-05	0
Ciclev10018005m.g	1.74961	7.96e-05	Ribosomal protein L14
Ciclev10028942m.g	0.579585	8.06e-05	CHY-type/CTCHY-type/RING-type Zinc finger protein
Ciclev10024795m.g	0.994729	8.59e-05	calcium ATPase 2
Ciclev10016287m.g	-0.632638	8.71e-05	light-harvesting chlorophyll-protein complex II subunit B1
Ciclev10032668m.g	-2.47635	8.74e-05	RmlC-like cupins superfamily protein
Ciclev10005387m.g	0.827559	8.87e-05	myb domain protein 108
Ciclev10028270m.g	1.03265	9.03e-05	cytochrome P450, family 76, subfamily C, polypeptide 4
Ciclev10019246m.g	0.683473	9.3e-05	Leucine-rich repeat transmembrane protein kinase
Ciclev10029007m.g	0.603299	9.41e-05	NAC domain containing protein 36
Ciclev10028036m.g	-1.86574	9.68e-05	laccase 17
Ciclev10010905m.g	-0.624568	9.79e-05	pleiotropic drug resistance 9
Ciclev10006448m.g	-1.36526	9.96e-05	Peroxidase superfamily protein
Ciclev10020247m.g	0.669602	0.000106045	D-mannose binding lectin protein with Apple-like carbohydrate-binding domain
Ciclev10024830m.g	1.29142	0.00010827	Malectin/receptor-like protein kinase family protein
Ciclev10031018m.g	0.640957	0.000111935	D-arabinono-1,4-lactone oxidase family protein
Ciclev10000618m.g	0.641707	0.000111916	Protein kinase superfamily protein
Ciclev10001766m.g	-1.93515	0.000112726	alternative oxidase 1A
Ciclev10029406m.g	-0.709078	0.000112706	0
Ciclev10031284m.g	0.516908	0.000118213	Nucleotide-diphospho-sugar transferases superfamily protein
Ciclev10008720m.g	0.558314	0.000135755	Basic-leucine zipper (bZIP) transcription factor family protein
Ciclev10009014m.g	0.586376	0.000137391	alpha/beta-Hydrolases superfamily protein
Ciclev10017438m.g	0.509163	0.00014309	alternative NAD(P)H dehydrogenase 1
Ciclev10024083m.g	0.954934	0.000143654	receptor like protein 15
Ciclev10017917m.g	-0.657305	0.000143988	0
Ciclev10019627m.g	1.16641	0.00016534	phosphate transporter 1;4
Ciclev10008164m.g	0.643388	0.000167104	Ankyrin repeat family protein
Ciclev10008936m.g	1.06541	0.000169329	geranylgeranyl reductase
Ciclev10006899m.g	0.748099	0.000170452	P-loop containing nucleoside triphosphate hydrolases superfamily protein
Ciclev10002724m.g	0.544398	0.000174607	0
Ciclev10020164m.g	0.680156	0.000177765	beta-6 tubulin
Ciclev10007426m.g	0.547734	0.000186399	receptor kinase 2
Ciclev10013334m.g	-1.64425	0.000190531	basic leucine-zipper 42
Ciclev10006151m.g	2.10011	0.000195139	calmodulin 8
Ciclev10024887m.g	0.68327	0.000197213	lectin protein kinase family protein
Ciclev10004715m.g	1.14113	0.000202883	RGA-like 1
Ciclev10017282m.g	1.02128	0.000212453	0
Ciclev10010859m.g	1.0305	0.000214478	Xyloglucan endotransglucosylase/hydrolase family protein
Ciclev10015305m.g	1.02291	0.000226205	B-box type zinc finger protein with CCT domain
Ciclev10025847m.g	0.543683	0.000238986	GDSL lipase 1
Ciclev10019611m.g	0.548231	0.000244459	Glucose-methanol-choline (GMC) oxidoreductase family protein
Ciclev10000846m.g	1.62349	0.000249043	cytochrome P450, family 82, subfamily C, polypeptide 4
Ciclev10021356m.g	1.67885	0.000249744	0
Ciclev10025623m.g	-0.893813	0.000260057	Eukaryotic aspartyl protease family protein
Ciclev10004664m.g	0.679459	0.000265485	0
Ciclev10012623m.g	-1.33491	0.000268173	Late embryogenesis abundant (LEA) hydroxyproline-rich glycoprotein family
Ciclev10033182m.g	1.0509	0.000271544	basic helix-loop-helix (bHLH) DNA-binding superfamily protein
Ciclev10033856m.g	0.727738	0.000280799	Protein kinase family protein
Ciclev10007134m.g	0.516978	0.00028791	P-loop containing nucleoside triphosphate hydrolases superfamily protein
Ciclev10024121m.g	0.534258	0.000288513	TTF-type zinc finger protein with HAT dimerisation domain
Ciclev10027617m.g	0.524778	0.000297792	0
Ciclev10030136m.g	0.948701	0.000299948	SAUR-like auxin-responsive protein family
Ciclev10029467m.g	-0.605686	0.000329067	HSP20-like chaperones superfamily protein
Ciclev10014618m.g	0.631186	0.00034884	Protein kinase superfamily protein
Ciclev10017463m.g	-0.67253	0.000351873	Oxidoreductase, zinc-binding dehydrogenase family protein
Ciclev10002978m.g	-0.553137	0.00035713	homolog of anti-oxidant 1
Ciclev10008930m.g	0.619597	0.000359792	WRKY DNA-binding protein 40
Ciclev10031503m.g	0.792022	0.000372788	MATE efflux family protein
Ciclev10005031m.g	0.843698	0.000372952	basic helix-loop-helix (bHLH) DNA-binding superfamily protein
Ciclev10029506m.g	-0.866874	0.00038175	copper transporter 1
Ciclev10029277m.g	0.864217	0.000386517	maternal effect embryo arrest 14
Ciclev10016919m.g	-0.527125	0.000395976	early nodulin-like protein 20
Ciclev10029664m.g	0.759729	0.000405667	0
Ciclev10022433m.g	-0.569459	0.000407125	AIG2-like (avirulence induced gene) family protein
Ciclev10019620m.g	0.734832	0.000422706	Disease resistance protein (TIR-NBS-LRR class) family
Ciclev10022706m.g	-1.11992	0.000423706	0
Ciclev10022158m.g	-0.508319	0.000426518	Cornichon family protein
Ciclev10033394m.g	-0.704517	0.000433732	0
Ciclev10006471m.g	0.529418	0.000444022	0
Ciclev10028206m.g	-1.14129	0.000448285	flavin-dependent monooxygenase 1
Ciclev10007195m.g	-1.17858	0.000474009	0
Ciclev10017345m.g	0.569104	0.000476345	Wound-responsive family protein
Ciclev10008599m.g	-0.737242	0.000478793	IAA carboxylmethyltransferase 1
Ciclev10022971m.g	0.870544	0.000496558	0
Ciclev10029653m.g	2.09611	0.000506487	SAUR-like auxin-responsive protein family
Ciclev10030031m.g	0.621328	0.000538888	0
Ciclev10021734m.g	0.697449	0.000556272	S-adenosyl-L-methionine-dependent methyltransferases superfamily protein
Ciclev10015207m.g	1.63576	0.000571033	Pyridoxal-5\'-phosphate-dependent enzyme family protein
Ciclev10001944m.g	-0.591412	0.000578586	Nodulin MtN3 family protein
Ciclev10012593m.g	1.42206	0.000578525	K-box region and MADS-box transcription factor family protein
Ciclev10002869m.g	-0.828872	0.000610986	0
Ciclev10010596m.g	0.613591	0.00061421	zinc knuckle (CCHC-type) family protein
Ciclev10012959m.g	1.25837	0.000613911	Nuclear transport factor 2 (NTF2) family protein
Ciclev10006208m.g	-0.984876	0.00061772	LOB domain-containing protein 4
Ciclev10011453m.g	0.535651	0.000622085	cytochrome P450, family 714, subfamily A, polypeptide 1
Ciclev10005203m.g	0.576123	0.000626468	WRKY DNA-binding protein 48
Ciclev10023534m.g	-0.685772	0.000648487	Cellulase (glycosyl hydrolase family 5) protein
Ciclev10015739m.g	0.678681	0.000652724	strictosidine synthase-like 4
Ciclev10033787m.g	1.4764	0.000681116	Polynucleotide adenylyltransferase family protein
Ciclev10028269m.g	0.60117	0.000717354	cytochrome P450, family 76, subfamily C, polypeptide 4
Ciclev10003286m.g	1.01608	0.000721037	Pectin lyase-like superfamily protein
Ciclev10013217m.g	-0.534758	0.000721543	0
Ciclev10017580m.g	1.24282	0.000729641	0
Ciclev10015743m.g	0.514844	0.000749498	TRICHOME BIREFRINGENCE-LIKE 43
Ciclev10003051m.g	0.577743	0.000773325	0
Ciclev10024482m.g	0.570163	0.000816535	disease resistance protein (TIR-NBS-LRR class), putative
Ciclev10002208m.g	0.501783	0.000824627	Homeobox-leucine zipper protein family
Ciclev10016618m.g	0.569846	0.000828797	plasma-membrane associated cation-binding protein 1
Ciclev10003470m.g	-0.653528	0.000832799	hydroxyproline-rich glycoprotein family protein
Ciclev10027088m.g	0.68507	0.000832529	0
Ciclev10027257m.g	1.4204	0.000864557	cyclic nucleotide gated channel 8
Ciclev10003662m.g	0.768576	0.000875589	transcription factor-related
Ciclev10002282m.g	1.2896	0.00088594	Protein of unknown function (DUF506)
Ciclev10033825m.g	1.49623	0.000901799	Homeodomain-like superfamily protein
Ciclev10029514m.g	-0.657431	0.00091242	0
Ciclev10024485m.g	0.908685	0.000930173	disease resistance protein (TIR-NBS-LRR class), putative
Ciclev10005649m.g	0.939539	0.00097539	heat shock transcription factor B3
Ciclev10027866m.g	0.983672	0.000993873	S-locus lectin protein kinase family protein
Ciclev10025490m.g	-0.518647	0.000998713	UDP-Glycosyltransferase superfamily protein
Ciclev10006064m.g	-0.60009	0.00100249	0
Ciclev10007127m.g	2.37254	0.00100751	Ankyrin repeat family protein
Ciclev10004742m.g	-0.604978	0.00104884	Plant invertase/pectin methylesterase inhibitor superfamily
Ciclev10023464m.g	0.501449	0.00105044	senescence-related gene 1
Ciclev10001098m.g	-1.24077	0.00105324	RING/U-box superfamily protein
Ciclev10005888m.g	-0.75922	0.00105672	Plant invertase/pectin methylesterase inhibitor superfamily protein
Ciclev10009522m.g	0.546101	0.0010588	homeobox protein 52
Ciclev10018783m.g	0.878992	0.00105852	Leucine-rich repeat protein kinase family protein
Ciclev10009387m.g	-0.86655	0.00108822	0
Ciclev10030657m.g	0.549778	0.00109753	Disease resistance protein (CC-NBS-LRR class) family
Ciclev10027381m.g	0.737262	0.00110814	Leucine-rich repeat protein kinase family protein
Ciclev10019073m.g	0.712865	0.00111207	HCO3- transporter family
Ciclev10029804m.g	0.805358	0.00112869	0
Ciclev10013846m.g	-1.11993	0.00112956	Carbohydrate-binding X8 domain superfamily protein
Ciclev10017098m.g	0.822081	0.00114805	ROP-interactive CRIB motif-containing protein 10
Ciclev10003203m.g	0.512924	0.00114809	RING/U-box superfamily protein
Ciclev10005152m.g	0.594905	0.00115577	GDSL-like Lipase/Acylhydrolase superfamily protein
Ciclev10031201m.g	0.522778	0.0011882	UDP-glucosyl transferase 74B1
Ciclev10006654m.g	0.832615	0.00118935	AGAMOUS-like 42
Ciclev10020962m.g	-0.910742	0.00119335	EID1-like 3
Ciclev10011932m.g	0.542155	0.00119614	F-box family protein
Ciclev10001513m.g	0.778932	0.00125295	Haloacid dehalogenase-like hydrolase (HAD) superfamily protein
Ciclev10030344m.g	0.875013	0.00125599	0
Ciclev10021670m.g	-0.67367	0.0012593	O-methyltransferase 1
Ciclev10006217m.g	0.529603	0.00126934	AGAMOUS-like 42
Ciclev10018420m.g	2.1682	0.00128263	GDSL-like Lipase/Acylhydrolase superfamily protein
Ciclev10013763m.g	0.891703	0.00128778	0
Ciclev10023828m.g	1.03759	0.0013393	0
Ciclev10009620m.g	1.57489	0.00137229	Protein of unknown function (DUF1677)
Ciclev10029978m.g	1.51584	0.00139149	Protein kinase family protein with leucine-rich repeat domain
Ciclev10006253m.g	-0.55054	0.00140935	Protein of unknown function (DUF1677)
Ciclev10002026m.g	-0.876207	0.00141132	Protein of unknown function (DUF579)
Ciclev10002969m.g	0.999551	0.00141444	0
Ciclev10015137m.g	0.655408	0.00142307	0
Ciclev10032651m.g	0.786227	0.0014217	ribonuclease 1
Ciclev10031625m.g	0.639901	0.00142763	AGC (cAMP-dependent, cGMP-dependent and protein kinase C) kinase family protein
Ciclev10022019m.g	-1.49858	0.00147848	0
Ciclev10024188m.g	0.971534	0.00147997	Calcium-dependent lipid-binding (CaLB domain) family protein
Ciclev10017395m.g	0.614292	0.00151734	0
Ciclev10019288m.g	0.829963	0.00154875	wall associated kinase-like 2
Ciclev10023379m.g	1.19793	0.00160766	Heavy metal transport/detoxification superfamily protein
Ciclev10027808m.g	0.968769	0.00162521	disease resistance family protein / LRR family protein
Ciclev10022734m.g	-0.906575	0.00164653	ethylene-responsive element binding factor 13
Ciclev10020506m.g	-0.526751	0.00164876	from the Czech \'roh\' meaning \'corner\'
Ciclev10007329m.g	-0.607093	0.00165219	Leucine-rich repeat receptor-like protein kinase family protein
Ciclev10013475m.g	0.841031	0.00165714	PEBP (phosphatidylethanolamine-binding protein) family protein
Ciclev10020371m.g	0.561097	0.00166524	F-box family protein
Ciclev10021038m.g	0.666237	0.00170778	WRKY family transcription factor
Ciclev10003331m.g	0.676661	0.00171871	F-box/RNI-like superfamily protein
Ciclev10000119m.g	1.06984	0.00175153	Leucine-rich receptor-like protein kinase family protein
Ciclev10000996m.g	-0.543933	0.00176366	Amino acid permease family protein
Ciclev10003205m.g	0.670672	0.00176788	0
Ciclev10017081m.g	-0.567875	0.00179445	ferredoxin 3
Ciclev10030260m.g	1.52866	0.00181898	GDSL-like Lipase/Acylhydrolase family protein
Ciclev10004075m.g	0.597069	0.00187995	0
Ciclev10030608m.g	0.556325	0.00193108	Armadillo/beta-catenin-like repeat family protein
Ciclev10020729m.g	1.36584	0.00193453	GDSL-like Lipase/Acylhydrolase superfamily protein
Ciclev10013899m.g	1.12683	0.00201318	0
Ciclev10000542m.g	0.570644	0.00202847	Rhamnogalacturonate lyase family protein
Ciclev10020222m.g	0.958841	0.00208335	phytochelatin synthase 2
Ciclev10030423m.g	0.754468	0.00210365	0
Ciclev10027009m.g	1.21214	0.00216243	0
Ciclev10026234m.g	0.837185	0.00217111	zinc-finger protein 1
Ciclev10031562m.g	-0.70827	0.00217527	Major facilitator superfamily protein
Ciclev10014524m.g	0.679697	0.00218502	calmodulin-binding family protein
Ciclev10014861m.g	-0.561631	0.00220768	cytochrome P450, family 706, subfamily A, polypeptide 6
Ciclev10026838m.g	0.558732	0.00225826	0
Ciclev10021728m.g	0.873556	0.00233365	S-adenosyl-L-methionine-dependent methyltransferases superfamily protein
Ciclev10009145m.g	0.831361	0.00233852	0
Ciclev10008012m.g	0.738195	0.00236971	beta glucosidase 41
Ciclev10030340m.g	-0.834923	0.00237657	NAD(P)-binding Rossmann-fold superfamily protein
Ciclev10017603m.g	-0.638083	0.00238998	0
Ciclev10011616m.g	-0.700731	0.00246029	Thiamine pyrophosphate dependent pyruvate decarboxylase family protein
Ciclev10016947m.g	-0.807993	0.00246552	Cupredoxin superfamily protein
Ciclev10033454m.g	0.573613	0.00257825	0
Ciclev10017651m.g	0.652046	0.00263634	0
Ciclev10028739m.g	-0.906431	0.0026454	xylem cysteine peptidase 1
Ciclev10011290m.g	0.854391	0.00266109	cysteine-rich RLK (RECEPTOR-like protein kinase) 3
Ciclev10020259m.g	-0.604011	0.00266255	Cytochrome b561/ferric reductase transmembrane with DOMON related domain
Ciclev10018843m.g	1.21852	0.00266623	RING/U-box superfamily protein
Ciclev10029854m.g	-1.0551	0.00268551	0
Ciclev10032154m.g	0.800334	0.00269579	annexin 8
Ciclev10026733m.g	2.22591	0.00269979	WRKY DNA-binding protein 51
Ciclev10018260m.g	0.579534	0.00270477	Cupredoxin superfamily protein
Ciclev10003386m.g	1.13297	0.00272034	receptor like protein 47
Ciclev10021254m.g	1.68411	0.00273157	Leucine-rich repeat protein kinase family protein
Ciclev10013108m.g	0.879144	0.00276246	HXXXD-type acyl-transferase family protein
Ciclev10014945m.g	0.550909	0.00280615	receptor serine/threonine kinase, putative
Ciclev10030380m.g	-0.793449	0.00284923	decapping 1
Ciclev10017153m.g	1.35136	0.00287508	0
Ciclev10011571m.g	0.817725	0.0029632	UDP-Glycosyltransferase superfamily protein
Ciclev10011223m.g	-0.598538	0.00297354	pol-like 5
Ciclev10001800m.g	1.39143	0.00299235	0
Ciclev10027113m.g	0.62241	0.00303276	purple acid phosphatase 10
Ciclev10006617m.g	-1.36198	0.00306485	TPX2 (targeting protein for Xklp2) protein family
Ciclev10006380m.g	1.14457	0.00308764	0
Ciclev10013612m.g	1.21898	0.00310671	0
Ciclev10004321m.g	0.590049	0.00310769	Leucine-rich repeat receptor-like protein kinase family protein
Ciclev10004039m.g	0.737558	0.00311494	Leucine-rich repeat protein kinase family protein
Ciclev10030014m.g	0.923974	0.00314178	SAUR-like auxin-responsive protein family
Ciclev10028712m.g	-2.40907	0.00319249	Leucine-rich repeat (LRR) family protein
Ciclev10033971m.g	-1.22762	0.00324688	F-box and associated interaction domains-containing protein
Ciclev10015056m.g	1.3209	0.00325203	UDP-Glycosyltransferase superfamily protein
Ciclev10033623m.g	-0.694245	0.0032613	Major facilitator superfamily protein
Ciclev10029681m.g	-0.520257	0.00328968	0
Ciclev10021063m.g	-1.61368	0.00331349	Leucine-rich repeat protein kinase family protein
Ciclev10011386m.g	0.578803	0.00333684	WRKY DNA-binding protein 33
Ciclev10009493m.g	1.75368	0.00340531	Protein of unknown function (DUF567)
Ciclev10018571m.g	0.717563	0.00348202	disease resistance protein (TIR-NBS-LRR class), putative
Ciclev10011217m.g	0.897684	0.00351537	ARM repeat superfamily protein
Ciclev10010762m.g	0.681283	0.00352645	0
Ciclev10016567m.g	-0.508128	0.00354507	Transducin/WD40 repeat-like superfamily protein
Ciclev10028754m.g	-0.632793	0.00356125	Nucleotide/sugar transporter family protein
Ciclev10001648m.g	1.28703	0.00357652	senescence-related gene 1
Ciclev10027059m.g	0.566592	0.00359352	Flavin-binding monooxygenase family protein
Ciclev10023967m.g	1.28305	0.00359862	cytochrome P450, family 94, subfamily D, polypeptide 2
Ciclev10001432m.g	0.5285	0.00363237	oxidoreductase, 2OG-Fe(II) oxygenase family protein
Ciclev10030615m.g	0.686565	0.00373998	Leucine-rich repeat protein kinase family protein
Ciclev10003078m.g	0.890646	0.00381849	0
Ciclev10013290m.g	0.550133	0.00392272	0
Ciclev10026991m.g	0.565612	0.0039578	Kinase interacting (KIP1-like) family protein
Ciclev10021413m.g	0.587085	0.00398104	alpha/beta-Hydrolases superfamily protein
Ciclev10032927m.g	1.00177	0.00401798	K-box region and MADS-box transcription factor family protein
Ciclev10005049m.g	0.802767	0.00402521	Plant protein of unknown function (DUF247)
Ciclev10018045m.g	1.4346	0.00434657	terpene synthase 03
Ciclev10023736m.g	-1.0382	0.0043689	anaphase promoting complex 6
Ciclev10026043m.g	0.506536	0.00453234	aspartate-glutamate racemase family
Ciclev10026129m.g	0.582738	0.00461283	LRR and NB-ARC domains-containing disease resistance protein
Ciclev10025530m.g	0.733365	0.00462767	cytochrome BC1 synthesis
Ciclev10029033m.g	0.688464	0.00464975	Protein of unknown function (DUF1635)
Ciclev10005996m.g	-0.688591	0.00482972	DUF679 domain membrane protein 2
Ciclev10024202m.g	0.69689	0.00485566	phytochelatin synthase 1 (PCS1)
Ciclev10031712m.g	0.608482	0.00485829	Transmembrane amino acid transporter family protein
Ciclev10003989m.g	1.19328	0.0049188	wall associated kinase-like 1
Ciclev10033827m.g	0.638063	0.00497855	Protein kinase superfamily protein
Ciclev10017199m.g	0.638366	0.00499628	Carbohydrate-binding X8 domain superfamily protein
Ciclev10033185m.g	-3.37756	0.00501674	ELMO/CED-12 family protein
Ciclev10008953m.g	-1.31354	0.00502473	Protein of unknown function (DUF761)
Ciclev10023060m.g	0.958128	0.00505484	0
Ciclev10014639m.g	0.835443	0.00505982	nine-cis-epoxycarotenoid dioxygenase 5
Ciclev10014623m.g	1.04945	0.00510203	phosphoglucomutase, putative / glucose phosphomutase, putative
Ciclev10018727m.g	0.785	0.00518191	H(+)-ATPase 11
Ciclev10029776m.g	1.18915	0.00518521	AGAMOUS-like 24
Ciclev10017920m.g	0.91841	0.00520879	cytochrome P450, family 94, subfamily B, polypeptide 2
Ciclev10024523m.g	-0.623814	0.00524991	ARM repeat superfamily protein
Ciclev10029730m.g	0.711399	0.00526157	0
Ciclev10006384m.g	2.02808	0.00548445	0
Ciclev10029283m.g	0.650182	0.00556704	LOB domain-containing protein 11
Ciclev10012209m.g	0.764636	0.00569979	metacaspase 9
Ciclev10033506m.g	-1.21601	0.00577048	Protein of unknown function DUF455
Ciclev10006878m.g	0.514043	0.0059816	Plant protein of unknown function (DUF827)
Ciclev10018004m.g	-0.681888	0.00599519	Tetratricopeptide repeat (TPR)-like superfamily protein
Ciclev10030104m.g	-1.31207	0.00599669	Alba DNA/RNA-binding protein
Ciclev10013618m.g	0.540401	0.00609346	pleiotropic drug resistance 9
Ciclev10029889m.g	1.55805	0.00611344	receptor like protein 7
Ciclev10029639m.g	1.64753	0.00626489	0
Ciclev10018070m.g	-1.02709	0.00634184	UDP-Glycosyltransferase superfamily protein
Ciclev10008616m.g	-0.739329	0.006361	Nucleotide/sugar transporter family protein
Ciclev10006907m.g	0.989533	0.00639783	receptor-like protein kinase 1
Ciclev10006881m.g	-0.507068	0.00643475	0
Ciclev10001690m.g	-0.574209	0.00646284	UDP-D-glucose/UDP-D-galactose 4-epimerase 5
Ciclev10031019m.g	0.537465	0.00647273	Phosphoinositide-specific phospholipase C family protein
Ciclev10003464m.g	1.14361	0.00647237	receptor like protein 1
Ciclev10021277m.g	-0.870411	0.00651944	0
Ciclev10019337m.g	-0.874547	0.00651933	Protein kinase superfamily protein
Ciclev10006286m.g	1.28078	0.00666102	Thioredoxin superfamily protein
Ciclev10013017m.g	-0.760824	0.00670538	0
Ciclev10019511m.g	-0.669634	0.00671757	Nodulin-like / Major Facilitator Superfamily protein
Ciclev10017229m.g	-1.09142	0.0067836	Bifunctional inhibitor/lipid-transfer protein/seed storage 2S albumin superfamily protein
Ciclev10016486m.g	0.510317	0.00708761	Domain of unknown function (DUF2431)
Ciclev10027265m.g	0.925321	0.00721317	0
Ciclev10022480m.g	1.01306	0.00722395	basic helix-loop-helix (bHLH) DNA-binding superfamily protein
Ciclev10010007m.g	-2.16576	0.00723862	0
Ciclev10009089m.g	-0.820621	0.00725653	zinc finger protein-related
Ciclev10024511m.g	0.6351	0.00742536	disease resistance protein (TIR-NBS-LRR class), putative
Ciclev10017700m.g	1.03843	0.00764892	NOD26-like intrinsic protein 4;2
Ciclev10031245m.g	-0.562409	0.00767924	cytochrome P450, family 78, subfamily A, polypeptide 10
Ciclev10001947m.g	-0.51905	0.00767813	6-phosphogluconate dehydrogenase family protein
Ciclev10029837m.g	0.686526	0.00769538	disease resistance family protein / LRR family protein
Ciclev10019367m.g	1.0518	0.00777563	disease resistance protein (TIR-NBS-LRR class), putative
Ciclev10002805m.g	-1.05774	0.00782362	basic leucine-zipper 5
Ciclev10006863m.g	-1.41019	0.0079634	Glutathione S-transferase family protein
Ciclev10023149m.g	1.03374	0.00810162	0
Ciclev10021487m.g	-1.38401	0.00817299	0
Ciclev10022129m.g	0.535981	0.00825293	Kunitz family trypsin and protease inhibitor protein
Ciclev10033746m.g	0.935181	0.00827053	aspartate/glutamate/uridylate kinase family protein
Ciclev10017614m.g	-0.61304	0.00831774	Bifunctional inhibitor/lipid-transfer protein/seed storage 2S albumin superfamily protein
Ciclev10027188m.g	1.39775	0.00832462	Protein of unknown function, DUF599
Ciclev10013321m.g	-1.25518	0.00838777	Protein of unknown function (DUF1162)
Ciclev10001138m.g	0.693967	0.00841931	Integrase-type DNA-binding superfamily protein
Ciclev10016106m.g	-0.925232	0.00850556	Polynucleotidyl transferase, ribonuclease H-like superfamily protein
Ciclev10013175m.g	1.96734	0.00863954	glutamine dumper 1
Ciclev10015904m.g	0.660775	0.00866186	purple acid phosphatase 8
Ciclev10022863m.g	1.83479	0.00872857	0
Ciclev10024841m.g	0.708618	0.00873057	Protein kinase superfamily protein
Ciclev10001433m.g	0.504246	0.00886699	NAC domain containing protein 45
Ciclev10015908m.g	-1.01964	0.00889538	Zinc finger C-x8-C-x5-C-x3-H type family protein
Ciclev10017057m.g	0.722603	0.00889852	Thioredoxin superfamily protein
Ciclev10000464m.g	0.609055	0.00896076	wall associated kinase-like 1
Ciclev10023835m.g	0.665391	0.00906624	Ankyrin repeat family protein
Ciclev10015505m.g	0.826864	0.00927777	Core-2/I-branching beta-1,6-N-acetylglucosaminyltransferase family protein
Ciclev10029031m.g	-0.502955	0.00934644	Vacuolar sorting protein 9 (VPS9) domain
Ciclev10008319m.g	1.11927	0.00944531	Tetratricopeptide repeat (TPR)-like superfamily protein
Ciclev10029491m.g	0.552977	0.00946076	K-box region and MADS-box transcription factor family protein
Ciclev10014601m.g	1.26684	0.00947822	MAC/Perforin domain-containing protein
Ciclev10017421m.g	0.513818	0.00975439	0
Ciclev10003923m.g	0.851543	0.00976087	Protein kinase superfamily protein
Ciclev10011354m.g	0.65259	0.00982649	cysteine-rich RLK (RECEPTOR-like protein kinase) 34
Ciclev10004229m.g	1.32712	0.00984883	Leucine-rich repeat protein kinase family protein
Ciclev10019903m.g	1.82053	0.010154	cytochrome P450, family 71, subfamily A, polypeptide 26
Ciclev10028890m.g	-0.601165	0.0101655	NmrA-like negative transcriptional regulator family protein
Ciclev10033826m.g	0.50136	0.0102095	GRAM domain-containing protein / ABA-responsive protein-related
Ciclev10018109m.g	-2.07705	0.0102506	Leucine-rich repeat (LRR) family protein
Ciclev10016996m.g	0.574948	0.010252	ILI1 binding bHLH 1
Ciclev10032962m.g	-1.58894	0.0106667	0
Ciclev10005406m.g	-1.43188	0.0107993	galactinol synthase 2
Ciclev10017718m.g	0.576481	0.0108275	Late embryogenesis abundant (LEA) hydroxyproline-rich glycoprotein family
Ciclev10015140m.g	0.811243	0.0109273	Uridine diphosphate glycosyltransferase 74E2
Ciclev10023425m.g	-1.21747	0.0109345	xyloglucan endotransglucosylase/hydrolase 2
Ciclev10021867m.g	-0.965596	0.0110601	tonoplast intrinsic protein 2;3
Ciclev10026181m.g	-0.713741	0.0111198	Pathogenesis-related thaumatin superfamily protein
Ciclev10033487m.g	-0.773302	0.0112843	GDSL-like Lipase/Acylhydrolase superfamily protein
Ciclev10019677m.g	0.883911	0.0112914	Leucine-rich repeat protein kinase family protein
Ciclev10004431m.g	1.13455	0.0113428	Wall-associated kinase family protein
Ciclev10015346m.g	-0.657607	0.0113905	RNA-binding (RRM/RBD/RNP motifs) family protein
Ciclev10021291m.g	-0.781067	0.0115974	0
Ciclev10016043m.g	0.534451	0.0117525	Peroxidase superfamily protein
Ciclev10021897m.g	-0.527112	0.0117807	expansin A1
Ciclev10025828m.g	1.02013	0.0119257	Disease resistance protein (CC-NBS-LRR class) family
Ciclev10033932m.g	-1.47843	0.0119888	plant U-box 13
Ciclev10032937m.g	-0.522447	0.0120743	Calcium-binding EF-hand family protein
Ciclev10019919m.g	0.936221	0.0122598	Transducin/WD40 repeat-like superfamily protein
Ciclev10015146m.g	-0.500335	0.0124622	HXXXD-type acyl-transferase family protein
Ciclev10027145m.g	-1.03689	0.0127791	RING/U-box superfamily protein
Ciclev10009108m.g	0.665878	0.012944	Flavin-binding monooxygenase family protein
Ciclev10003250m.g	1.07797	0.0129408	Sec14p-like phosphatidylinositol transfer family protein
Ciclev10005005m.g	2.24317	0.0131359	Plant protein of unknown function (DUF247)
Ciclev10026247m.g	-0.976575	0.0132058	Polynucleotidyl transferase, ribonuclease H-like superfamily protein
Ciclev10012298m.g	0.551153	0.0134495	NAD(P)-binding Rossmann-fold superfamily protein
Ciclev10022388m.g	1.40256	0.0134587	BON association protein 2
Ciclev10012265m.g	-0.609663	0.0134785	myb domain protein 43
Ciclev10021040m.g	0.77498	0.0135202	Ubiquitin-conjugating enzyme/RWD-like protein
Ciclev10022111m.g	-1.00915	0.0140307	RmlC-like cupins superfamily protein
Ciclev10009218m.g	-0.610596	0.0140948	NAD(P)-binding Rossmann-fold superfamily protein
Ciclev10021130m.g	0.645241	0.0142685	NAD(P)-linked oxidoreductase superfamily protein
Ciclev10018603m.g	-0.585416	0.014482	Leucine-rich repeat protein kinase family protein
Ciclev10009252m.g	0.84005	0.0145405	Ankyrin repeat family protein
Ciclev10033364m.g	-0.940949	0.0146151	Plant basic secretory protein (BSP) family protein
Ciclev10033265m.g	-0.505978	0.0146477	0
Ciclev10004587m.g	-0.570696	0.014651	Pentatricopeptide repeat (PPR) superfamily protein
Ciclev10007184m.g	-0.701271	0.0147156	carboxyesterase 20
Ciclev10027222m.g	0.816004	0.0148198	RING/U-box superfamily protein
Ciclev10022487m.g	0.53689	0.0149142	0
Ciclev10023612m.g	0.564036	0.0152951	calcineurin B-like protein 8
Ciclev10023513m.g	1.54667	0.0156047	receptor like protein 14
Ciclev10021911m.g	0.572145	0.0157669	AGAMOUS-like 6
Ciclev10003448m.g	-1.21049	0.0157672	pumilio 7
Ciclev10025729m.g	0.859796	0.0158829	Aldolase-type TIM barrel family protein
Ciclev10016611m.g	0.799449	0.0158903	PLATZ transcription factor family protein
Ciclev10010461m.g	1.48353	0.0161196	Peroxidase superfamily protein
Ciclev10015869m.g	0.514642	0.0164529	Ankyrin repeat family protein
Ciclev10030182m.g	1.23644	0.0164912	lectin protein kinase family protein
Ciclev10010543m.g	1.31459	0.0167495	Protein kinase protein with adenine nucleotide alpha hydrolases-like domain
Ciclev10013687m.g	0.597031	0.0167643	Protein of unknown function (DUF567)
Ciclev10003599m.g	0.721125	0.0168515	Putative endonuclease or glycosyl hydrolase
Ciclev10030238m.g	0.876062	0.0169534	lectin protein kinase family protein
Ciclev10022495m.g	-3.42078	0.0170811	0
Ciclev10010791m.g	0.565123	0.0171961	plant natriuretic peptide A
Ciclev10023266m.g	0.697506	0.0172278	Major facilitator superfamily protein
Ciclev10010368m.g	1.03537	0.0172417	S-locus lectin protein kinase family protein
Ciclev10023113m.g	0.914402	0.0172789	0
Ciclev10003376m.g	-1.2399	0.0174471	gibberellin 20 oxidase 2
Ciclev10001395m.g	-0.679958	0.017474	Chalcone and stilbene synthase family protein
Ciclev10020781m.g	0.756002	0.017495	Cysteine proteinases superfamily protein
Ciclev10008338m.g	0.537296	0.0176044	calmodulin-domain protein kinase 9
Ciclev10006693m.g	1.07124	0.0176603	Ribosomal protein L14
Ciclev10006494m.g	-1.89484	0.0177108	cupin family protein
Ciclev10026361m.g	0.76302	0.0179351	O-methyltransferase 1
Ciclev10010033m.g	0.740635	0.0181709	0
Ciclev10010671m.g	-0.676007	0.0183985	calcium-binding EF hand family protein
Ciclev10013209m.g	0.512153	0.0184529	basic helix-loop-helix (bHLH) DNA-binding family protein
Ciclev10004697m.g	-0.758597	0.0184602	FAD-binding Berberine family protein
Ciclev10007801m.g	0.522669	0.018569	Ankyrin repeat family protein
Ciclev10015168m.g	0.60525	0.0187566	HXXXD-type acyl-transferase family protein
Ciclev10000329m.g	-0.674825	0.018794	NB-ARC domain-containing disease resistance protein
Ciclev10015972m.g	1.01289	0.0189041	Receptor-like protein kinase-related family protein
Ciclev10012926m.g	0.820574	0.0192	0
Ciclev10012276m.g	0.645668	0.0192179	Plant protein of unknown function (DUF868)
Ciclev10015791m.g	0.594608	0.0193026	galacturonosyltransferase-like 10
Ciclev10012858m.g	1.22686	0.0193217	0
Ciclev10018107m.g	-0.904352	0.0193563	RPM1-interacting protein 4 (RIN4) family protein
Ciclev10013245m.g	-0.744057	0.0194183	0
Ciclev10021061m.g	-1.53092	0.0194645	ABI five binding protein 3
Ciclev10010340m.g	0.873635	0.0195216	arabinogalactan protein 16
Ciclev10007215m.g	-1.58327	0.0196772	0
Ciclev10030464m.g	1.03369	0.0197164	Cyclopropane-fatty-acyl-phospholipid synthase
Ciclev10019854m.g	1.72397	0.0197932	O-acyltransferase (WSD1-like) family protein
Ciclev10017273m.g	1.34124	0.0198119	0
Ciclev10010223m.g	-0.961553	0.0198164	ABC-2 type transporter family protein
Ciclev10018512m.g	-0.531397	0.0198997	xylem serine peptidase 1
Ciclev10033556m.g	-1.73231	0.0199177	0
Ciclev10005534m.g	0.845742	0.0199628	ATPase E1-E2 type family protein / haloacid dehalogenase-like hydrolase family protein
Ciclev10006836m.g	0.993117	0.0199629	Ankyrin repeat family protein
Ciclev10024231m.g	-0.614331	0.0200338	thiazole biosynthetic enzyme, chloroplast (ARA6) (THI1) (THI4)
Ciclev10024145m.g	0.790336	0.0200797	HOPZ-ACTIVATED RESISTANCE 1
Ciclev10024807m.g	1.23736	0.0203736	autoinhibited H(+)-ATPase isoform 10
Ciclev10003432m.g	0.536819	0.0204121	Heavy metal transport/detoxification superfamily protein
Ciclev10008665m.g	1.35325	0.0205219	nodulin MtN21 /EamA-like transporter family protein
Ciclev10023089m.g	1.784	0.020666	gamma-glutamyl hydrolase 1
Ciclev10020006m.g	-0.520672	0.0207101	UDP-glucosyl transferase 89B1
Ciclev10024854m.g	1.02594	0.020776	Disease resistance protein (CC-NBS-LRR class) family
Ciclev10015111m.g	-1.04208	0.0213719	Pectin lyase-like superfamily protein
Ciclev10007207m.g	0.621385	0.0215716	0
Ciclev10007033m.g	1.69489	0.021871	Major facilitator superfamily protein
Ciclev10017816m.g	1.07886	0.021993	receptor-like protein kinase 1
Ciclev10009172m.g	1.32965	0.0223336	xyloglucan endotransglucosylase/hydrolase 24
Ciclev10011795m.g	1.66382	0.0230588	Class I glutamine amidotransferase-like superfamily protein
Ciclev10005000m.g	-1.71847	0.0230954	Eukaryotic aspartyl protease family protein
Ciclev10003242m.g	0.632903	0.0233219	Ribosomal protein L14
Ciclev10033211m.g	-0.763989	0.0237537	0
Ciclev10010688m.g	0.660663	0.0237694	S-locus lectin protein kinase family protein
Ciclev10017888m.g	0.731091	0.023916	cysteine-rich RLK (RECEPTOR-like protein kinase) 25
Ciclev10017786m.g	-0.646867	0.0239634	Peroxidase superfamily protein
Ciclev10030377m.g	0.681764	0.0240028	FPF1-like protein 1
Ciclev10023116m.g	0.942583	0.0241149	0
Ciclev10009079m.g	-0.593151	0.024195	IQ-domain 10
Ciclev10024010m.g	-0.681128	0.0241877	0
Ciclev10000066m.g	1.01992	0.024245	NB-ARC domain-containing disease resistance protein
Ciclev10011060m.g	0.709417	0.0245162	cation/H+ exchanger 20
Ciclev10002294m.g	0.887803	0.0245228	Integrase-type DNA-binding superfamily protein
Ciclev10001398m.g	0.642426	0.0246412	homogentisate phytyltransferase 1
Ciclev10006368m.g	0.769077	0.0246941	0
Ciclev10002926m.g	-0.878311	0.025184	0
Ciclev10016145m.g	1.00549	0.0252617	endonuclease 2
Ciclev10002302m.g	0.877075	0.025284	Nodulin MtN3 family protein
Ciclev10023938m.g	-0.544369	0.0255263	disease resistance protein (TIR-NBS-LRR class), putative
Ciclev10011350m.g	0.681303	0.0259552	AZA-guanine resistant1
Ciclev10015398m.g	0.879385	0.0260307	0
Ciclev10026869m.g	0.677135	0.0260533	0
Ciclev10023694m.g	1.22743	0.0262941	0
Ciclev10002385m.g	-0.778494	0.0264115	0
Ciclev10026979m.g	0.527461	0.0266848	0
Ciclev10006769m.g	0.543268	0.0268382	nuclear factor Y, subunit B5
Ciclev10006422m.g	-1.15388	0.0269429	Ribosomal protein L19e family protein
Ciclev10013791m.g	1.49717	0.0269828	geranylgeranyl pyrophosphate synthase 1
Ciclev10031927m.g	-0.929673	0.0273343	hydroxysteroid dehydrogenase 1
Ciclev10017866m.g	1.44906	0.0277686	pumilio 12
Ciclev10007509m.g	0.779948	0.0280977	S-locus lectin protein kinase family protein
Ciclev10013249m.g	-0.53659	0.0284768	0
Ciclev10033380m.g	1.59196	0.0286011	C2H2-type zinc finger family protein
Ciclev10001970m.g	1.00896	0.0286014	EXORDIUM like 2
Ciclev10009946m.g	-0.802335	0.0288018	RING/U-box superfamily protein
Ciclev10014011m.g	0.555674	0.028924	Leucine-rich repeat protein kinase family protein
Ciclev10003721m.g	-0.516509	0.0290125	0
Ciclev10026975m.g	0.710685	0.029088	F-box family protein with a domain of unknown function (DUF295)
Ciclev10017889m.g	0.631087	0.0293394	Cyclin family protein
Ciclev10032818m.g	0.901163	0.0298192	RING/U-box superfamily protein
Ciclev10007784m.g	-0.521052	0.0300209	Protein kinase superfamily protein
Ciclev10002052m.g	0.847529	0.0300723	LRR and NB-ARC domains-containing disease resistance protein
Ciclev10017111m.g	-0.509687	0.0303874	0
Ciclev10003183m.g	-1.50879	0.0305379	Neutral/alkaline non-lysosomal ceramidase
Ciclev10013498m.g	0.582661	0.0307791	H(+)-ATPase 4
Ciclev10006713m.g	1.4635	0.0308584	MLP-like protein 423
Ciclev10023715m.g	-1.01341	0.0311244	HSP20-like chaperones superfamily protein
Ciclev10030000m.g	0.93977	0.0312443	myb domain protein 10
Ciclev10006754m.g	0.678171	0.0313125	P-loop containing nucleoside triphosphate hydrolases superfamily protein
Ciclev10013729m.g	0.891956	0.0314314	0
Ciclev10022922m.g	0.884783	0.0315402	0
Ciclev10012018m.g	0.665063	0.0315407	PLC-like phosphodiesterases superfamily protein
Ciclev10017658m.g	-0.800824	0.0316576	myb domain protein 83
Ciclev10033902m.g	-0.778258	0.0328475	Glyceraldehyde-3-phosphate dehydrogenase-like family protein
Ciclev10028312m.g	0.534084	0.0328669	UDP-Glycosyltransferase superfamily protein
Ciclev10032317m.g	-0.516271	0.0331715	myb domain protein 73
Ciclev10013967m.g	-0.53532	0.0331894	0
Ciclev10028117m.g	-0.659844	0.0332346	Laccase/Diphenol oxidase family protein
Ciclev10006209m.g	-0.810076	0.0337782	0
Ciclev10024847m.g	0.61981	0.0338446	Disease resistance protein (CC-NBS-LRR class) family
Ciclev10023818m.g	0.77823	0.0339725	Flavin-binding monooxygenase family protein
Ciclev10010063m.g	-1.51709	0.0340791	0
Ciclev10029745m.g	1.50029	0.0341294	0
Ciclev10031639m.g	-1.38139	0.0342424	Eukaryotic aspartyl protease family protein
Ciclev10009761m.g	0.739944	0.0348341	WRKY DNA-binding protein 50
Ciclev10032396m.g	-0.843433	0.0355095	methyl esterase 1
Ciclev10016102m.g	-0.765749	0.0357477	0
Ciclev10012682m.g	0.557887	0.0358731	exocyst complex component sec15A
Ciclev10033341m.g	0.824084	0.0359706	heat shock cognate protein 70-1
Ciclev10000653m.g	0.681021	0.0360056	cysteine-rich RLK (RECEPTOR-like protein kinase) 10
Ciclev10008500m.g	-0.557839	0.0360883	EamA-like transporter family
Ciclev10015993m.g	1.17966	0.0363354	O-methyltransferase 1
Ciclev10010482m.g	1.16955	0.0363618	lectin protein kinase family protein
Ciclev10009598m.g	-1.29321	0.0364167	0
Ciclev10008463m.g	-0.502199	0.0364962	FAD-dependent oxidoreductase family protein
Ciclev10003995m.g	-1.21436	0.0365477	0
Ciclev10024550m.g	0.692322	0.036696	S-adenosyl-L-methionine-dependent methyltransferases superfamily protein
Ciclev10008188m.g	0.714788	0.0368611	Ankyrin repeat family protein
Ciclev10019657m.g	-0.748291	0.0368723	cytochrome P450, family 78, subfamily A, polypeptide 6
Ciclev10023103m.g	-0.625307	0.0370427	0
Ciclev10003492m.g	1.63265	0.0375608	O-acetylserine (thiol) lyase (OAS-TL) isoform A1
Ciclev10009540m.g	0.907313	0.0381713	Integrase-type DNA-binding superfamily protein
Ciclev10025503m.g	-1.42313	0.0382466	Sulfite exporter TauE/SafE family protein
Ciclev10002850m.g	1.65065	0.0383237	0
Ciclev10024080m.g	0.640819	0.0384468	HOPZ-ACTIVATED RESISTANCE 1
Ciclev10016240m.g	0.636008	0.0384732	bifunctional nuclease i
Ciclev10027463m.g	-0.998252	0.0385017	RNA-binding (RRM/RBD/RNP motifs) family protein
Ciclev10030082m.g	-0.621751	0.0389657	ATP binding;nucleic acid binding;helicases
Ciclev10010625m.g	1.16438	0.0393782	high-affinity K+ transporter 1
Ciclev10013710m.g	0.628998	0.0394478	Low temperature and salt responsive protein family
Ciclev10017611m.g	0.552932	0.0394942	Major facilitator superfamily protein
Ciclev10011096m.g	-0.837758	0.0396031	cation/H+ exchanger 20
Ciclev10013741m.g	-1.17205	0.039577	Protein of unknown function (DUF594)
Ciclev10028405m.g	0.717818	0.039821	UDP-glucosyl transferase 76E1
Ciclev10024201m.g	0.568191	0.0400113	basic helix-loop-helix (bHLH) DNA-binding superfamily protein
Ciclev10003670m.g	0.674169	0.0400681	Protein kinase superfamily protein
Ciclev10013494m.g	-0.798339	0.0402514	Phototropic-responsive NPH3 family protein
Ciclev10016010m.g	0.759934	0.0403966	0
Ciclev10010230m.g	-1.13568	0.0409934	0
Ciclev10012006m.g	-0.643315	0.0418848	nodulin MtN21 /EamA-like transporter family protein
Ciclev10003762m.g	0.616902	0.0419123	NB-ARC domain-containing disease resistance protein
Ciclev10009585m.g	-1.23312	0.0420437	0
Ciclev10020341m.g	1.24175	0.0420429	Curculin-like (mannose-binding) lectin family protein
Ciclev10015317m.g	0.510709	0.0421775	Plant protein of unknown function (DUF247)
Ciclev10003870m.g	0.844851	0.0421848	Major facilitator superfamily protein
Ciclev10028220m.g	0.529016	0.0424325	DHBP synthase RibB-like alpha/beta domain;GTP cyclohydrolase II
Ciclev10001130m.g	-0.659676	0.0424567	Alkaline-phosphatase-like family protein
Ciclev10021837m.g	-0.937797	0.0432997	Late embryogenesis abundant (LEA) hydroxyproline-rich glycoprotein family
Ciclev10000277m.g	0.558272	0.0433953	NB-ARC domain-containing disease resistance protein
Ciclev10004077m.g	1.05324	0.0434362	0
Ciclev10014231m.g	0.507619	0.0435146	receptor serine/threonine kinase, putative
Ciclev10033574m.g	0.688307	0.0436684	0
Ciclev10026640m.g	0.653874	0.0437023	0
Ciclev10021995m.g	0.958211	0.0438051	ethylene-responsive element binding factor 13
Ciclev10016780m.g	0.55899	0.0439613	Late embryogenesis abundant (LEA) hydroxyproline-rich glycoprotein family
Ciclev10023306m.g	1.1251	0.0440036	Aquaporin-like superfamily protein
Ciclev10019142m.g	-1.26675	0.0442343	disease resistance protein (TIR-NBS-LRR class), putative
Ciclev10001155m.g	0.81536	0.0444446	Transducin/WD40 repeat-like superfamily protein
Ciclev10013921m.g	0.955943	0.0448212	Leucine-rich repeat (LRR) family protein
Ciclev10024027m.g	0.627295	0.0449681	Pectin lyase-like superfamily protein
Ciclev10007158m.g	0.721423	0.0455073	poly(A) binding protein 8
Ciclev10033905m.g	-1.06673	0.0456249	Calcium-binding EF-hand family protein
Ciclev10003827m.g	0.724785	0.04597	MEI2 C-terminal RRM only like 1
Ciclev10024873m.g	0.508843	0.0463441	Disease resistance protein (CC-NBS-LRR class) family
Ciclev10025426m.g	0.508522	0.0465393	lectin protein kinase family protein
Ciclev10018376m.g	1.05237	0.0475113	nodulin MtN21 /EamA-like transporter family protein
Ciclev10027553m.g	0.515404	0.047522	Domain of unknown function (DUF966)
Ciclev10026487m.g	0.791363	0.0477966	RING/U-box superfamily protein
Ciclev10024852m.g	1.01884	0.0480478	Disease resistance protein (CC-NBS-LRR class) family
Ciclev10023574m.g	0.616099	0.0481148	syntaxin of plants 43
Ciclev10003303m.g	1.23638	0.0481935	Ankyrin repeat family protein
Ciclev10029734m.g	-1.17956	0.0482117	FAD/NAD(P)-binding oxidoreductase family protein
Ciclev10027517m.g	0.556083	0.0484967	Disease resistance protein (CC-NBS-LRR class) family
Ciclev10015070m.g	-0.553804	0.0486442	cytochrome P450, family 716, subfamily A, polypeptide 1
Ciclev10003528m.g	1.25352	0.0487811	receptor-like kinase in in flowers 3
Ciclev10010400m.g	-1.26674	0.0492071	calmodulin-binding family protein
Ciclev10009811m.g	-0.546991	0.0493139	0
Ciclev10012489m.g	-1.7216	0.0494142	Pathogenesis-related thaumatin superfamily protein
Ciclev10010462m.g	0.523666	0.0494771	allergen-related
Ciclev10028089m.g	0.600582	0.0495508	Glycosyl hydrolase family 10 protein
Ciclev10019789m.g	-0.983483	0.0496032	cytochrome P450, family 71, subfamily A, polypeptide 25
Ciclev10018008m.g	-1.06967	0.0496512	RmlC-like cupins superfamily protein
Ciclev10008369m.g	-0.505041	0.0499392	FAD/NAD(P)-binding oxidoreductase family protein
Ciclev10023869m.g	-0.8283	0.0501889	C2 calcium/lipid-binding plant phosphoribosyltransferase family protein
Ciclev10010056m.g	0.775705	0.050357	0
Ciclev10002153m.g	0.67343	0.0505205	0
Ciclev10011832m.g	0.784652	0.050721	Heavy metal transport/detoxification superfamily protein
Ciclev10007831m.g	-1.60969	0.0507646	Major facilitator superfamily protein
Ciclev10012705m.g	1.04645	0.0514605	Protein of unknown function (DUF567)
Ciclev10001162m.g	-1.08413	0.0514729	Fasciclin-like arabinogalactan family protein
Ciclev10003416m.g	-0.847597	0.0518643	NB-ARC domain-containing disease resistance protein
Ciclev10023776m.g	-0.696469	0.0518974	RING/U-box superfamily protein
Ciclev10010267m.g	-0.954545	0.0520813	myo-inositol oxygenase 1
Ciclev10012659m.g	1.27573	0.0525491	Protein of unknown function (DUF567)
Ciclev10010712m.g	1.0746	0.053078	phospholipase D alpha 2
Ciclev10022104m.g	0.901643	0.0531157	osmotin 34
Ciclev10010327m.g	0.60535	0.0539746	suppressor of npr1-1 constitutive 4
Ciclev10030929m.g	0.608641	0.0540314	NPR1-like protein 3
Ciclev10027040m.g	0.627847	0.0541055	receptor-like protein kinase 1
Ciclev10005725m.g	0.543824	0.0540972	cyclin p4;1
Ciclev10010204m.g	-0.845903	0.0542488	sulfate transporter 3;4
Ciclev10003938m.g	0.676174	0.0545762	heavy metal atpase 2
Ciclev10030057m.g	0.57209	0.0546135	cytochrome P450, family 76, subfamily C, polypeptide 4
Ciclev10023365m.g	-1.19756	0.0547126	SPIRAL1-like2
Ciclev10003218m.g	0.853218	0.0547128	GDSL-like Lipase/Acylhydrolase superfamily protein
Ciclev10005646m.g	1.09109	0.0548889	phloem protein 2-B10
Ciclev10030009m.g	0.629421	0.0553881	FAD/NAD(P)-binding oxidoreductase family protein
Ciclev10033757m.g	-1.3953	0.0555522	Cysteine/Histidine-rich C1 domain family protein
Ciclev10021410m.g	0.570751	0.0557863	Phosphoglycerate mutase family protein
Ciclev10019718m.g	0.703415	0.0559302	receptor like protein 33
Ciclev10023475m.g	1.43383	0.0561025	N-terminal nucleophile aminohydrolases (Ntn hydrolases) superfamily protein
Ciclev10006987m.g	-0.757375	0.0566945	Eukaryotic aspartyl protease family protein
Ciclev10007547m.g	0.626412	0.0579144	S-locus lectin protein kinase family protein
Ciclev10026244m.g	1.02615	0.0580373	receptor kinase 1
Ciclev10013545m.g	-1.41949	0.0584122	S-adenosyl-L-methionine-dependent methyltransferases superfamily protein
Ciclev10024187m.g	0.806858	0.0586016	ethylene-responsive element binding factor 13
Ciclev10003495m.g	0.55712	0.0587566	0
Ciclev10030408m.g	0.778147	0.0591952	glutathione S-transferase tau 7
Ciclev10001712m.g	1.00808	0.0597537	GDSL-like Lipase/Acylhydrolase superfamily protein
Ciclev10016801m.g	-0.575906	0.0599856	RAC-like 2
Ciclev10024023m.g	0.519128	0.0603083	eukaryotic translation initiation factor 4G
Ciclev10002835m.g	0.614076	0.0609632	0
Ciclev10002907m.g	-0.560319	0.0610016	0
Ciclev10013463m.g	-0.73147	0.0610761	TRICHOME BIREFRINGENCE-LIKE 43
Ciclev10004054m.g	0.59214	0.0614538	NB-ARC domain-containing disease resistance protein
Ciclev10030364m.g	0.816531	0.0614842	ribosomal protein L6 family protein
Ciclev10015106m.g	0.52949	0.0616396	cysteine-rich RLK (RECEPTOR-like protein kinase) 23
Ciclev10013563m.g	-0.576744	0.0616405	Plant protein of unknown function (DUF247)
Ciclev10006490m.g	0.677643	0.0617306	Exostosin family protein
Ciclev10033022m.g	-0.628681	0.0621511	0
Ciclev10010657m.g	-1.37578	0.0624989	Arabidopsis protein of unknown function (DUF241)
Ciclev10027570m.g	0.858288	0.063182	Glycosyl hydrolases family 32 protein
Ciclev10023841m.g	0.602046	0.0639957	RNA helicase family protein
Ciclev10006442m.g	0.513942	0.0642248	Bax inhibitor-1 family protein
Ciclev10033943m.g	-1.5634	0.0645561	germin-like protein 7
Ciclev10008993m.g	-1.24069	0.0649866	ACC oxidase 1
Ciclev10023081m.g	1.07263	0.0651178	CLAVATA3/ESR-RELATED 14
Ciclev10006555m.g	-0.695496	0.0651831	SKP1-like 3
Ciclev10027767m.g	1.16254	0.0653252	mechanosensitive channel of small conductance-like 6
Ciclev10014740m.g	-0.703595	0.0657534	0
Ciclev10017657m.g	-0.671265	0.0660436	WUSCHEL related homeobox 1
Ciclev10023399m.g	0.571553	0.0662939	mini zinc finger
Ciclev10010467m.g	1.24059	0.0666173	disease resistance family protein / LRR family protein
Ciclev10016305m.g	0.680452	0.0667097	Auxin-responsive family protein
Ciclev10002058m.g	-0.661707	0.0667671	FAD-binding Berberine family protein
Ciclev10024171m.g	0.702465	0.0676015	receptor like protein 6
Ciclev10030409m.g	0.773947	0.0686386	SAUR-like auxin-responsive protein family
Ciclev10013426m.g	0.972443	0.0687046	Leucine-rich repeat protein kinase family protein
Ciclev10010725m.g	0.777084	0.0691716	mechanosensitive channel of small conductance-like 10
Ciclev10019450m.g	0.719415	0.0691611	C4-dicarboxylate transporter/malic acid transport protein
Ciclev10013697m.g	1.46681	0.0693075	Tetratricopeptide repeat (TPR)-like superfamily protein
Ciclev10027774m.g	0.844794	0.0695024	respiratory burst oxidase homologue D
Ciclev10023721m.g	0.659668	0.0695658	0
Ciclev10003799m.g	0.887055	0.0696983	TRAF-like superfamily protein
Ciclev10017235m.g	0.699057	0.0698475	0
Ciclev10002430m.g	0.668355	0.0698553	0
Ciclev10019990m.g	0.554969	0.0701408	Calmodulin binding protein-like
Ciclev10023321m.g	0.97888	0.0706663	P-loop containing nucleoside triphosphate hydrolases superfamily protein
Ciclev10007763m.g	0.876607	0.071311	oligopeptide transporter 5
Ciclev10007044m.g	1.36812	0.071566	Cyclase family protein
Ciclev10017325m.g	1.22435	0.0717259	0
Ciclev10017956m.g	1.3681	0.0719388	HXXXD-type acyl-transferase family protein
Ciclev10025922m.g	0.528334	0.0720525	Aldolase-type TIM barrel family protein
Ciclev10028757m.g	-0.529563	0.0726424	WIP domain protein 3
Ciclev10018317m.g	0.999972	0.0739547	disease resistance family protein / LRR family protein
Ciclev10009896m.g	1.31108	0.0740409	C-terminal cysteine residue is changed to a serine 1
Ciclev10016885m.g	0.996703	0.0742641	indole-3-acetic acid inducible 32
Ciclev10017318m.g	-0.566375	0.0744314	0
Ciclev10033449m.g	1.2007	0.0745078	2-oxoglutarate (2OG) and Fe(II)-dependent oxygenase superfamily protein
Ciclev10005134m.g	-0.685004	0.0747261	DNAse I-like superfamily protein
Ciclev10023409m.g	-0.637305	0.0755091	Protein kinase family protein
Ciclev10021981m.g	-0.77308	0.075584	Class I glutamine amidotransferase-like superfamily protein
Ciclev10009288m.g	1.07662	0.0760338	RING/U-box superfamily protein
Ciclev10004630m.g	0.719089	0.0760935	wall-associated kinase 2
Ciclev10033407m.g	-0.99847	0.076193	Phosphorylase superfamily protein
Ciclev10003329m.g	-0.734934	0.0764565	plastid-encoded CLP P
Ciclev10029921m.g	-0.536411	0.0768927	2-oxoglutarate (2OG) and Fe(II)-dependent oxygenase superfamily protein
Ciclev10025101m.g	-1.14248	0.0769432	slufate transporter 2;1
Ciclev10028994m.g	1.29104	0.0777307	unknown seed protein like 1
Ciclev10027442m.g	1.08671	0.0778113	methyl esterase 10
Ciclev10013805m.g	1.35819	0.078296	Nucleic acid-binding, OB-fold-like protein
Ciclev10027181m.g	-1.23134	0.078326	UDP-Glycosyltransferase superfamily protein
Ciclev10031280m.g	0.955516	0.0784232	cytochrome P450, family 71, subfamily B, polypeptide 34
Ciclev10013609m.g	0.508457	0.0786491	0
Ciclev10028929m.g	0.705088	0.0792705	Serine carboxypeptidase S28 family protein
Ciclev10010432m.g	0.719942	0.0794478	HXXXD-type acyl-transferase family protein
Ciclev10028740m.g	0.626418	0.0794609	F-box family protein
Ciclev10006632m.g	-0.681946	0.0798657	Major facilitator superfamily protein
Ciclev10024118m.g	-0.664812	0.0799197	RING/U-box superfamily protein
Ciclev10003198m.g	0.764794	0.0805496	Ankyrin repeat family protein
Ciclev10007108m.g	-0.622249	0.0810715	Eukaryotic aspartyl protease family protein
Ciclev10003544m.g	0.840206	0.0811454	0
Ciclev10010366m.g	1.30416	0.0812179	Major facilitator superfamily protein
Ciclev10028014m.g	-1.08055	0.0812534	Concanavalin A-like lectin protein kinase family protein
Ciclev10013785m.g	1.09027	0.0820097	Tetratricopeptide repeat (TPR)-like superfamily protein
Ciclev10003031m.g	-1.33509	0.0824229	0
Ciclev10030285m.g	1.27686	0.0827309	wall associated kinase 3
Ciclev10009250m.g	-1.15946	0.0832206	WRKY DNA-binding protein 40
Ciclev10005670m.g	-0.698063	0.0832519	phloem protein 2-B10
Ciclev10023644m.g	1.30005	0.0839963	nitrate transporter 1.5
Ciclev10003104m.g	0.727585	0.0843585	P-loop containing nucleoside triphosphate hydrolases superfamily protein
Ciclev10013431m.g	0.535271	0.0844794	LRR and NB-ARC domains-containing disease resistance protein
Ciclev10008628m.g	0.632981	0.0848031	NAC domain containing protein 2
Ciclev10002288m.g	-0.534271	0.085107	thaumatin-like protein 3
Ciclev10030621m.g	1.30832	0.085212	Leucine-rich repeat receptor-like protein kinase family protein
Ciclev10027156m.g	-1.02562	0.0855133	F-box/RNI-like superfamily protein
Ciclev10005309m.g	-0.752915	0.0855314	O-methyltransferase 1
Ciclev10028094m.g	0.810968	0.0866164	UDP-Glycosyltransferase superfamily protein
Ciclev10022456m.g	-0.752609	0.0868581	Protein of unknown function (DUF640)
Ciclev10029064m.g	-0.703132	0.0881384	unknown seed protein like 1
Ciclev10025240m.g	0.862405	0.0886723	cytochrome p450 79a2
Ciclev10000297m.g	-0.912969	0.0889466	cation/H+ exchanger 23
Ciclev10027447m.g	0.659481	0.0891978	fatty acid biosynthesis 1
Ciclev10033680m.g	-0.736294	0.0893122	0
Ciclev10023756m.g	1.1412	0.089792	myb domain protein 111
Ciclev10020250m.g	1.47031	0.0900885	Eukaryotic aspartyl protease family protein
Ciclev10029746m.g	1.02944	0.0901639	0
Ciclev10001803m.g	-1.44515	0.0902444	myb domain protein 52
Ciclev10004558m.g	0.649934	0.0903777	terpene synthase 14
Ciclev10023990m.g	0.767101	0.0904338	Leucine-rich repeat transmembrane protein kinase
Ciclev10029750m.g	0.502268	0.0916585	0
Ciclev10024610m.g	-1.01973	0.0932574	Leucine-rich receptor-like protein kinase family protein
Ciclev10018162m.g	0.50563	0.0933009	mitochondrial editing factor 22
Ciclev10005876m.g	0.507617	0.0935276	0
Ciclev10024539m.g	0.780562	0.0935925	alpha/beta-Hydrolases superfamily protein
Ciclev10013303m.g	0.589993	0.0943871	0
Ciclev10013858m.g	-0.714409	0.0951563	NAD(P)-linked oxidoreductase superfamily protein
Ciclev10021856m.g	-0.625407	0.0952673	0
Ciclev10015883m.g	0.761156	0.0955077	Protein kinase superfamily protein
Ciclev10025140m.g	1.389	0.0957322	receptor like protein 15
Ciclev10004068m.g	0.648326	0.0959581	0
Ciclev10018586m.g	0.925534	0.0960833	disease resistance protein (TIR-NBS-LRR class), putative
Ciclev10033293m.g	0.888384	0.0960823	Leucine-rich repeat protein kinase family protein
Ciclev10003159m.g	1.29096	0.0966422	NB-ARC domain-containing disease resistance protein
Ciclev10026867m.g	-0.838684	0.097109	0
Ciclev10007120m.g	-0.718243	0.0974801	Pectin lyase-like superfamily protein
Ciclev10010742m.g	-0.706077	0.0975604	mitochondrial editing factor 21
Ciclev10005754m.g	-0.656524	0.0979137	0
Ciclev10013419m.g	-0.507691	0.0980823	flavodoxin-like quinone reductase 1
Ciclev10007117m.g	0.756808	0.0985037	Werner syndrome-like exonuclease
Ciclev10023959m.g	0.801872	0.0986491	glutathione S-transferase tau 7
Ciclev10027054m.g	0.643692	0.098769	0
Ciclev10004884m.g	1.08926	0.0993942	Plant protein of unknown function (DUF247)
Ciclev10029832m.g	0.818091	0.0994536	0
Ciclev10017838m.g	0.5184	0.0995451	0
Ciclev10012051m.g	-0.521821	0.0995212	Auxin efflux carrier family protein
Ciclev10030253m.g	-0.93791	0.0999631	ovate family protein 13
Ciclev10026985m.g	0.75608	0.100086	receptor kinase 1
Ciclev10030156m.g	0.873677	0.100111	S-locus lectin protein kinase family protein
Ciclev10022942m.g	0.66394	0.100522	0
Ciclev10019095m.g	-0.604718	0.100781	heat shock protein 90.1
Ciclev10002041m.g	1.14835	0.10104	Uncharacterised protein family (UPF0114)
Ciclev10023326m.g	0.563023	0.101587	cytochrome P450, family 83, subfamily B, polypeptide 1
Ciclev10017788m.g	1.31178	0.101732	Phosphofructokinase family protein
Ciclev10023210m.g	0.635997	0.102141	0
Ciclev10023342m.g	-0.863755	0.104243	zinc finger protein 11
Ciclev10033956m.g	0.923639	0.104503	LOB domain-containing protein 1
Ciclev10027377m.g	-1.09541	0.104723	SAUR-like auxin-responsive protein family
Ciclev10023516m.g	-0.544972	0.105147	0
Ciclev10010639m.g	-1.06646	0.1056	allergen-related
Ciclev10025508m.g	-0.709464	0.105741	UDP-Glycosyltransferase superfamily protein
Ciclev10003117m.g	-1.28493	0.106033	MEI2 C-terminal RRM only like 1
Ciclev10007572m.g	0.915834	0.106324	receptor kinase 3
Ciclev10019138m.g	-0.792377	0.106522	subtilisin-like serine protease 3
Ciclev10023994m.g	1.28674	0.106646	O-methyltransferase 1
Ciclev10032216m.g	-0.624404	0.107568	AP2/B3-like transcriptional factor family protein
Ciclev10003038m.g	0.651822	0.108562	0
Ciclev10018111m.g	-0.771716	0.108883	0
Ciclev10006918m.g	1.09142	0.109078	thioredoxin-dependent peroxidase 1
Ciclev10031844m.g	-0.572899	0.109521	Protein prenylyltransferase superfamily protein
Ciclev10024538m.g	-0.622088	0.110279	Protein kinase family protein with leucine-rich repeat domain
Ciclev10030750m.g	-1.16068	0.110619	formin 8
Ciclev10006113m.g	-0.677188	0.110887	LOB domain-containing protein 4
Ciclev10003034m.g	-1.02328	0.111715	0
Ciclev10024517m.g	0.704302	0.111904	BANQUO 3
Ciclev10013793m.g	0.848596	0.112311	Serine protease inhibitor (SERPIN) family protein
Ciclev10030036m.g	-0.539999	0.112818	copper transporter 1
Ciclev10033551m.g	0.922082	0.113134	homogentisate phytyltransferase 1
Ciclev10023259m.g	1.03933	0.113494	Zinc-binding dehydrogenase family protein
Ciclev10023018m.g	-0.808604	0.113568	Thioredoxin superfamily protein
Ciclev10028389m.g	-0.687481	0.113594	calmodulin-binding receptor-like cytoplasmic kinase 1
Ciclev10009979m.g	0.929607	0.113813	0
Ciclev10013591m.g	0.62218	0.1138	RING/U-box superfamily protein
Ciclev10030417m.g	0.827648	0.114311	0
Ciclev10024929m.g	0.688556	0.114518	Subtilisin-like serine endopeptidase family protein
Ciclev10033447m.g	-0.550507	0.114583	C2H2 and C2HC zinc fingers superfamily protein
Ciclev10029528m.g	-0.703308	0.114601	pathogenesis-related 4
Ciclev10030176m.g	1.14123	0.11513	disease resistance family protein / LRR family protein
Ciclev10003971m.g	-0.564837	0.115446	Argonaute family protein
Ciclev10033585m.g	-0.572593	0.116127	mechanosensitive channel of small conductance-like 10
Ciclev10017315m.g	0.881639	0.116247	Wound-responsive family protein
Ciclev10011252m.g	0.722349	0.116483	calmodulin-domain protein kinase cdpk isoform 2
Ciclev10010848m.g	0.535665	0.116551	0
Ciclev10000136m.g	0.563062	0.117214	NB-ARC domain-containing disease resistance protein
Ciclev10004089m.g	0.57893	0.117248	0
Ciclev10008745m.g	0.560994	0.117776	senescence-related gene 1
Ciclev10005465m.g	-0.87575	0.118118	NAC (No Apical Meristem) domain transcriptional regulator superfamily protein
Ciclev10020870m.g	-0.733637	0.118922	O-methyltransferase 1
Ciclev10010531m.g	0.935597	0.11951	xyloglucan endotransglycosylase 6
Ciclev10017894m.g	0.866318	0.119973	TTF-type zinc finger protein with HAT dimerisation domain
Ciclev10007026m.g	-1.14405	0.120003	purple acid phosphatase 16
Ciclev10033467m.g	-1.07108	0.120476	Ribosomal protein L36e family protein
Ciclev10024944m.g	0.571631	0.120795	ATPase family associated with various cellular activities (AAA)
Ciclev10015005m.g	0.527859	0.120979	Homeodomain-like transcriptional regulator
Ciclev10010330m.g	0.912406	0.121098	xyloglucan endotransglucosylase/hydrolase 26
Ciclev10011458m.g	1.01415	0.121379	GRAS family transcription factor
Ciclev10007374m.g	-1.03715	0.122454	H(+)-ATPase 8
Ciclev10006247m.g	-0.609849	0.122456	Calcium-dependent phosphotriesterase superfamily protein
Ciclev10010154m.g	-0.773535	0.122539	HXXXD-type acyl-transferase family protein
Ciclev10032086m.g	0.562617	0.122827	polygalacturonase inhibiting protein 1
Ciclev10024447m.g	0.739639	0.123513	Tetratricopeptide repeat (TPR)-like superfamily protein
Ciclev10029760m.g	-0.540153	0.123578	0
Ciclev10006536m.g	2.60618	0.123989	Integrase-type DNA-binding superfamily protein
Ciclev10013788m.g	-0.683468	0.125009	Late embryogenesis abundant protein (LEA) family protein
Ciclev10003793m.g	0.551061	0.12539	Protein kinase superfamily protein
Ciclev10004018m.g	0.683662	0.125944	Subtilisin-like serine endopeptidase family protein
Ciclev10006984m.g	0.989641	0.126337	0
Ciclev10019813m.g	0.704715	0.126809	cytochrome P450, family 98, subfamily A, polypeptide 3
Ciclev10033375m.g	1.18457	0.126982	F-box family protein
Ciclev10011227m.g	-1.06633	0.127271	FTSH protease 6
Ciclev10031929m.g	-1.07073	0.127535	GDSL-like Lipase/Acylhydrolase superfamily protein
Ciclev10021117m.g	0.816368	0.127659	NAC domain containing protein 1
Ciclev10027369m.g	1.14241	0.127842	serine-rich protein-related
Ciclev10016174m.g	0.622073	0.128231	Esterase/lipase/thioesterase family protein
Ciclev10017321m.g	-1.16387	0.128367	Pollen Ole e 1 allergen and extensin family protein
Ciclev10005850m.g	-0.558436	0.128469	glutathione S-transferase tau 7
Ciclev10010662m.g	0.843051	0.128793	cation/H+ exchanger 3
Ciclev10013380m.g	1.04872	0.129467	0
Ciclev10000117m.g	1.00322	0.129518	cellulose synthase 6
Ciclev10017676m.g	-0.706845	0.129904	putative fasciclin-like arabinogalactan protein 20
Ciclev10015284m.g	0.969622	0.130012	ARM repeat superfamily protein
Ciclev10017746m.g	-1.2449	0.13057	Peroxidase superfamily protein
Ciclev10027012m.g	-0.832107	0.131006	0
Ciclev10023166m.g	0.817868	0.132861	0
Ciclev10022978m.g	0.551743	0.13447	Yippee family putative zinc-binding protein
Ciclev10004337m.g	0.721902	0.134422	P-loop containing nucleoside triphosphate hydrolases superfamily protein
Ciclev10015308m.g	0.861792	0.134561	0
Ciclev10018298m.g	-0.803211	0.134993	Late embryogenesis abundant protein (LEA) family protein
Ciclev10007043m.g	-1.01918	0.134964	Protein of unknown function (DUF567)
Ciclev10001070m.g	0.828152	0.135138	alpha/beta-Hydrolases superfamily protein
Ciclev10013206m.g	0.514757	0.135543	Plant protein 1589 of unknown function
Ciclev10019997m.g	0.971514	0.135723	Pyruvate kinase family protein
Ciclev10010766m.g	0.609823	0.135937	receptor serine/threonine kinase, putative
Ciclev10017687m.g	0.965144	0.136176	0
Ciclev10013429m.g	0.603042	0.136679	polyubiquitin 10
Ciclev10013485m.g	0.844785	0.137196	ABC-2 type transporter family protein
Ciclev10001630m.g	0.949953	0.137686	UDP-glucosyl transferase 85A2
Ciclev10024300m.g	0.760642	0.137753	Transducin/WD40 repeat-like superfamily protein
Ciclev10015531m.g	0.565707	0.138077	purine permease 10
Ciclev10007525m.g	0.574219	0.138855	S-locus lectin protein kinase family protein
Ciclev10007096m.g	0.891143	0.140561	cytochrome P450, family 87, subfamily A, polypeptide 6
Ciclev10023538m.g	0.68348	0.141193	Disease resistance protein (TIR-NBS-LRR class) family
Ciclev10024480m.g	0.517077	0.141465	disease resistance protein (TIR-NBS-LRR class), putative
Ciclev10018646m.g	-1.0008	0.141628	Leucine-rich receptor-like protein kinase family protein
Ciclev10006431m.g	1.17592	0.141958	wall associated kinase-like 2
Ciclev10001502m.g	0.676496	0.142652	alcohol dehydrogenase 1
Ciclev10012175m.g	-0.703753	0.143027	Protein with RING/U-box and TRAF-like domains
Ciclev10028767m.g	0.719026	0.144337	Ubiquitin fusion degradation UFD1 family protein
Ciclev10016422m.g	0.876794	0.145399	LOB domain-containing protein 42
Ciclev10032674m.g	0.94458	0.145504	ribonuclease 3
Ciclev10031592m.g	0.710516	0.145627	HXXXD-type acyl-transferase family protein
Ciclev10033583m.g	0.854574	0.145692	Leucine-rich repeat receptor-like protein kinase family protein
Ciclev10003496m.g	0.592983	0.14576	NB-ARC domain-containing disease resistance protein
Ciclev10023569m.g	0.520754	0.14663	S-adenosyl-L-homocysteine hydrolase
Ciclev10008951m.g	2.52285	0.147196	Xyloglucan endotransglucosylase/hydrolase family protein
Ciclev10013821m.g	-0.82412	0.148514	peptide transporter 1
Ciclev10006988m.g	-0.538735	0.149665	NAC 007
Ciclev10020815m.g	-0.634503	0.150962	leucoanthocyanidin dioxygenase
Ciclev10009749m.g	0.690948	0.151153	Pre-mRNA splicing Prp18-interacting factor
Ciclev10006897m.g	0.752719	0.151219	myb domain protein 18
Ciclev10023277m.g	0.860777	0.151252	wall associated kinase-like 2
Ciclev10027426m.g	0.898454	0.151734	Disease resistance protein (CC-NBS-LRR class) family
Ciclev10033339m.g	-1.01401	0.152035	Bifunctional inhibitor/lipid-transfer protein/seed storage 2S albumin superfamily protein
Ciclev10016386m.g	0.54561	0.152157	0
Ciclev10027354m.g	0.990267	0.153208	0
Ciclev10018106m.g	1.05649	0.153331	0
Ciclev10029885m.g	0.940658	0.153398	SAUR-like auxin-responsive protein family
Ciclev10002112m.g	0.938793	0.153476	Reticulon family protein
Ciclev10005506m.g	0.740194	0.153536	Pathogenesis-related thaumatin superfamily protein
Ciclev10017901m.g	0.68532	0.154231	cation/hydrogen exchanger 15
Ciclev10033888m.g	-0.818129	0.154335	F-box and associated interaction domains-containing protein
Ciclev10023794m.g	-0.673344	0.154603	Oxidoreductase, zinc-binding dehydrogenase family protein
Ciclev10033251m.g	0.74615	0.154612	0
Ciclev10006600m.g	-0.633775	0.154639	indole-3-acetic acid inducible 31
Ciclev10013444m.g	-0.534385	0.154799	Pectin lyase-like superfamily protein
Ciclev10023711m.g	-0.679027	0.156362	Matrixin family protein
Ciclev10024199m.g	1.04968	0.156486	receptor-like protein kinase 1
Ciclev10032915m.g	-0.571426	0.156594	0
Ciclev10018344m.g	1.10249	0.157129	senescence-related gene 1
Ciclev10009275m.g	-0.980677	0.157544	SWIM zinc finger family protein / mitogen-activated protein kinase kinase kinase (MAPKKK)-related
Ciclev10026817m.g	-0.5629	0.157532	0
Ciclev10013976m.g	0.678115	0.157772	Ankyrin repeat family protein
Ciclev10030462m.g	-0.605594	0.158047	Tetratricopeptide repeat (TPR)-like superfamily protein
Ciclev10001560m.g	-0.664739	0.159077	0
Ciclev10002811m.g	-0.705977	0.159265	0
Ciclev10033235m.g	-0.692416	0.159405	0
Ciclev10027312m.g	-1.02271	0.159768	hydroxyproline-rich glycoprotein family protein
Ciclev10020934m.g	-0.804219	0.160073	Peptide-N4-(N-acetyl-beta-glucosaminyl)asparagine amidase A protein
Ciclev10017407m.g	-0.600652	0.160321	0
Ciclev10010171m.g	0.703811	0.160397	disease resistance family protein / LRR family protein
Ciclev10010127m.g	-0.530384	0.161916	0
Ciclev10022606m.g	0.826809	0.162026	Acyl-CoA N-acyltransferases (NAT) superfamily protein
Ciclev10017810m.g	0.507823	0.162428	receptor-like protein kinase 1
Ciclev10017299m.g	0.741532	0.162832	0
Ciclev10021457m.g	0.929769	0.164624	ER lumen protein retaining receptor family protein
Ciclev10024241m.g	-1.11396	0.165114	glycosyl hydrolase 9A1
Ciclev10029524m.g	-0.961715	0.165923	0
Ciclev10029726m.g	1.07927	0.166505	0
Ciclev10024714m.g	-0.515856	0.167202	pleiotropic drug resistance 12
Ciclev10023209m.g	-0.635808	0.16824	0
Ciclev10010070m.g	0.631836	0.168279	0
Ciclev10006360m.g	0.660938	0.168481	gamma-glutamyl hydrolase 3
Ciclev10010397m.g	0.588869	0.169888	disease resistance family protein / LRR family protein
Ciclev10028266m.g	-0.972283	0.170303	RmlC-like cupins superfamily protein
Ciclev10019416m.g	0.653445	0.170487	BED zinc finger ;hAT family dimerisation domain
Ciclev10006672m.g	-0.529354	0.170839	Major facilitator superfamily protein
Ciclev10020547m.g	0.727173	0.171534	Protein phosphatase 2C family protein
Ciclev10033191m.g	0.710788	0.172164	Putative membrane lipoprotein
Ciclev10003092m.g	0.980934	0.172369	Ankyrin repeat family protein
Ciclev10029376m.g	0.534403	0.172377	0
Ciclev10009991m.g	0.68479	0.172541	0
Ciclev10009872m.g	0.658457	0.174653	plant natriuretic peptide A
Ciclev10001426m.g	0.731259	0.17604	Pectinacetylesterase family protein
Ciclev10027247m.g	0.809935	0.177006	Major facilitator superfamily protein
Ciclev10018086m.g	-0.6221	0.177188	alpha-amylase-like
Ciclev10023074m.g	0.51731	0.177178	0
Ciclev10032805m.g	0.679205	0.177269	GRAM domain-containing protein / ABA-responsive protein-related
Ciclev10005866m.g	0.53543	0.177423	S-adenosyl-L-methionine-dependent methyltransferases superfamily protein
Ciclev10002796m.g	0.571174	0.177967	Gibberellin-regulated family protein
Ciclev10020066m.g	0.756225	0.178481	Major facilitator superfamily protein
Ciclev10018552m.g	0.520537	0.179685	disease resistance protein (TIR-NBS-LRR class), putative
Ciclev10004274m.g	1.05992	0.179731	Leucine-rich repeat receptor-like protein kinase family protein
Ciclev10003050m.g	0.550245	0.181008	0
Ciclev10011953m.g	-0.971628	0.181147	Pectin lyase-like superfamily protein
Ciclev10017678m.g	-0.836035	0.182278	chitin elicitor receptor kinase 1
Ciclev10013292m.g	0.518004	0.182795	0
Ciclev10006572m.g	0.615407	0.183553	Major facilitator superfamily protein
Ciclev10016835m.g	0.502183	0.184742	phloem protein 2 A5
Ciclev10033309m.g	-0.961053	0.184724	Disease resistance-responsive (dirigent-like protein) family protein
Ciclev10003362m.g	0.534008	0.184973	Mannose-binding lectin superfamily protein
Ciclev10005496m.g	-0.885069	0.18529	carboxyesterase 20
Ciclev10001467m.g	0.538333	0.186779	Pectinacetylesterase family protein
Ciclev10013443m.g	0.618123	0.186751	Protein kinase superfamily protein
Ciclev10013877m.g	0.520182	0.187187	UDP-Glycosyltransferase superfamily protein
Ciclev10013028m.g	0.507492	0.187741	nodulin MtN21 /EamA-like transporter family protein
Ciclev10005761m.g	0.672043	0.189039	alpha/beta-Hydrolases superfamily protein
Ciclev10027064m.g	0.656043	0.189519	0
Ciclev10013801m.g	-0.538536	0.190201	0
Ciclev10026177m.g	-0.635777	0.19051	Peroxidase superfamily protein
Ciclev10017416m.g	0.547404	0.192625	0
Ciclev10018366m.g	0.523189	0.193172	S-domain-2 5
Ciclev10025153m.g	0.862393	0.194784	receptor like protein 1
Ciclev10033593m.g	-0.566057	0.195539	Ca2+ activated outward rectifying K+ channel 6
Ciclev10023923m.g	0.557018	0.195689	anaphase promoting complex 6
Ciclev10003815m.g	1.03553	0.19716	basic helix-loop-helix (bHLH) DNA-binding superfamily protein
Ciclev10023201m.g	0.984231	0.197312	0
Ciclev10003898m.g	-0.561683	0.197412	Subtilase family protein
Ciclev10013024m.g	-0.571992	0.197488	copper transporter 1
Ciclev10006635m.g	-0.584231	0.197708	0
Ciclev10033731m.g	-0.562292	0.198537	S-adenosyl-L-methionine-dependent methyltransferases superfamily protein
Ciclev10015107m.g	0.608626	0.198999	0
Ciclev10022121m.g	0.576539	0.200177	beta-carotene hydroxylase 2
Ciclev10009575m.g	0.889822	0.200292	blue-copper-binding protein
Ciclev10013363m.g	0.892527	0.201515	Nse4, component of Smc5/6 DNA repair complex
Ciclev10003804m.g	0.871165	0.204098	SH3 domain-containing protein
Ciclev10003108m.g	0.512719	0.204291	0
Ciclev10027224m.g	-0.633468	0.204383	pleiotropic drug resistance 12
Ciclev10029274m.g	0.601227	0.204357	LOB domain-containing protein 38
Ciclev10004436m.g	-0.62828	0.204855	Ankyrin repeat family protein
Ciclev10013856m.g	-0.579053	0.205094	Protein with RING/U-box and TRAF-like domains
Ciclev10025158m.g	0.627769	0.205486	receptor-like protein kinase 1
Ciclev10013306m.g	0.566427	0.205984	G10 family protein
Ciclev10018328m.g	0.571634	0.206098	receptor like protein 53
Ciclev10026976m.g	0.868947	0.207728	basic helix-loop-helix (bHLH) DNA-binding superfamily protein
Ciclev10010145m.g	0.908941	0.207944	Ubiquitin-like superfamily protein
Ciclev10024343m.g	-0.682368	0.207984	Nodulin MtN3 family protein
Ciclev10006876m.g	0.595789	0.208053	Ribosomal protein L14
Ciclev10002980m.g	-0.630304	0.208456	myo-inositol-1-phosphate synthase 2
Ciclev10030399m.g	0.773975	0.208564	Ankyrin repeat family protein
Ciclev10016859m.g	0.817073	0.208871	VIRB2-interacting protein 1
Ciclev10018360m.g	0.679392	0.209237	0
Ciclev10027206m.g	0.548324	0.209623	Protein of unknown function (DUF594)
Ciclev10012342m.g	0.65495	0.209965	Homeodomain-like superfamily protein
Ciclev10006525m.g	-0.914983	0.210496	Adenine nucleotide alpha hydrolases-like superfamily protein
Ciclev10023196m.g	0.816617	0.210897	0
Ciclev10022835m.g	-0.716021	0.211076	Bifunctional inhibitor/lipid-transfer protein/seed storage 2S albumin superfamily protein
Ciclev10026728m.g	0.551391	0.211166	Late embryogenesis abundant protein (LEA) family protein
Ciclev10029466m.g	-0.72131	0.211469	HSP20-like chaperones superfamily protein
Ciclev10025282m.g	-0.593236	0.211517	F-box/RNI-like superfamily protein
Ciclev10003343m.g	0.52293	0.211606	serine carboxypeptidase-like 40
Ciclev10024646m.g	0.726212	0.211799	0
Ciclev10029134m.g	0.778814	0.212016	tonoplast intrinsic protein 1;3
Ciclev10028304m.g	0.575271	0.212628	cytochrome BC1 synthesis
Ciclev10033100m.g	0.864825	0.212777	0
Ciclev10031824m.g	-0.508789	0.213201	Pyridoxal-dependent decarboxylase family protein
Ciclev10003896m.g	-0.513828	0.213433	Integrase-type DNA-binding superfamily protein
Ciclev10027415m.g	-0.818841	0.214436	basic leucine-zipper 44
Ciclev10022829m.g	-0.700929	0.216314	0
Ciclev10027294m.g	0.86017	0.216315	alpha/beta-Hydrolases superfamily protein
Ciclev10032834m.g	0.818883	0.216512	P-loop containing nucleoside triphosphate hydrolases superfamily protein
Ciclev10003731m.g	0.696251	0.216926	Disease resistance protein (TIR-NBS-LRR class) family
Ciclev10003727m.g	-0.888888	0.216962	alpha/beta-Hydrolases superfamily protein
Ciclev10018208m.g	-0.803666	0.217851	Heavy metal transport/detoxification superfamily protein
Ciclev10024661m.g	-0.673048	0.218389	Protein with RING/U-box and TRAF-like domains
Ciclev10012941m.g	-0.564176	0.21857	0
Ciclev10026130m.g	0.960645	0.219168	Peroxidase superfamily protein
Ciclev10000227m.g	0.919747	0.220755	respiratory burst oxidase homolog B
Ciclev10018104m.g	0.688688	0.221772	0
Ciclev10029884m.g	0.679778	0.221813	golgi nucleotide sugar transporter 2
Ciclev10003281m.g	0.50322	0.22299	HSP20-like chaperones superfamily protein
Ciclev10003187m.g	0.526423	0.223337	Transmembrane amino acid transporter family protein
Ciclev10033871m.g	0.620899	0.224165	ethylene-responsive element binding protein
Ciclev10027311m.g	-0.665374	0.224562	protein kinase family protein / peptidoglycan-binding LysM domain-containing protein
Ciclev10006880m.g	0.532221	0.224773	0
Ciclev10006646m.g	-0.568678	0.225215	O-methyltransferase family protein
Ciclev10000055m.g	0.582269	0.225546	NB-ARC domain-containing disease resistance protein
Ciclev10013118m.g	-0.702538	0.22605	SAUR-like auxin-responsive protein family
Ciclev10033760m.g	0.500943	0.226531	Histidine kinase-, DNA gyrase B-, and HSP90-like ATPase family protein
Ciclev10008460m.g	-0.563851	0.227043	eukaryotic translation initiation factor 4A1
Ciclev10014216m.g	0.872435	0.22877	Leucine-rich repeat receptor-like protein kinase family protein
Ciclev10033779m.g	-0.893652	0.22896	Protein of unknown function (DUF594)
Ciclev10031749m.g	0.618676	0.229154	NPR1-like protein 3
Ciclev10017436m.g	-0.526416	0.231518	NADH-ubiquinone oxidoreductase-related
Ciclev10003263m.g	-0.561936	0.231862	Cystatin/monellin superfamily protein
Ciclev10026935m.g	0.505419	0.232129	0
Ciclev10030147m.g	0.585959	0.232454	0
Ciclev10017506m.g	0.961957	0.23275	receptor-like protein kinase 1
Ciclev10007021m.g	0.776395	0.233753	disease resistance family protein / LRR family protein
Ciclev10003926m.g	0.704897	0.234151	Ankyrin repeat family protein
Ciclev10027351m.g	-0.873856	0.235396	IQ-domain 20
Ciclev10006327m.g	0.64083	0.235612	0
Ciclev10026012m.g	0.761941	0.236277	cinnamoyl coa reductase 1
Ciclev10024232m.g	0.643203	0.236591	NB-ARC domain-containing disease resistance protein
Ciclev10005348m.g	-0.991515	0.236967	O-methyltransferase family protein
Ciclev10005841m.g	0.514509	0.237092	glutathione S-transferase tau 7
Ciclev10011211m.g	0.686241	0.237522	cysteine-rich RLK (RECEPTOR-like protein kinase) 20
Ciclev10027270m.g	0.54993	0.237487	Homeodomain-like superfamily protein
Ciclev10020782m.g	-0.855147	0.237945	O-methyltransferase 1
Ciclev10020602m.g	0.534979	0.238503	MATE efflux family protein
Ciclev10023916m.g	-0.594334	0.238657	calcineurin B-like 3
Ciclev10031951m.g	0.678754	0.239116	O-methyltransferase 1
Ciclev10017584m.g	0.710302	0.239521	0
Ciclev10016724m.g	-0.624595	0.239649	Pyridoxamine 5\'-phosphate oxidase family protein
Ciclev10023370m.g	0.66028	0.239695	Protein kinase family protein with leucine-rich repeat domain
Ciclev10030333m.g	0.698857	0.239839	NB-ARC domain-containing disease resistance protein
Ciclev10017948m.g	0.583074	0.240319	Exostosin family protein
Ciclev10027169m.g	0.54057	0.240648	Disease resistance protein (CC-NBS-LRR class) family
Ciclev10006942m.g	0.834551	0.240765	Protein of unknown function (DUF567)
Ciclev10030376m.g	-0.652667	0.241502	Integrase-type DNA-binding superfamily protein
Ciclev10025462m.g	0.836567	0.244094	UDP-glucosyl transferase 72E1
Ciclev10014927m.g	0.62285	0.244658	alpha/beta-Hydrolases superfamily protein
Ciclev10023709m.g	-0.762882	0.24468	SAUR-like auxin-responsive protein family
Ciclev10010727m.g	-0.56601	0.244886	0
Ciclev10005698m.g	0.667189	0.245609	AGAMOUS-like 18
Ciclev10024252m.g	0.888235	0.246054	SPX (SYG1/Pho81/XPR1) domain-containing protein
Ciclev10018973m.g	0.693247	0.247491	TTF-type zinc finger protein with HAT dimerisation domain
Ciclev10023515m.g	0.738694	0.248205	0
Ciclev10013599m.g	-0.90233	0.248934	Ribosomal protein S4
Ciclev10026851m.g	0.809813	0.24893	0
Ciclev10006992m.g	-0.867627	0.249888	ATP binding cassette subfamily B19
Ciclev10017549m.g	0.863561	0.250885	cysteine-rich RLK (RECEPTOR-like protein kinase) 10
Ciclev10017394m.g	0.529394	0.250933	0
Ciclev10033974m.g	-0.593715	0.251174	S-adenosyl-L-methionine-dependent methyltransferases superfamily protein
Ciclev10018192m.g	0.66094	0.251747	0
Ciclev10017160m.g	-0.741313	0.254323	0
Ciclev10012577m.g	-0.586534	0.25596	Protein of unknown function (DUF1162)
Ciclev10025176m.g	0.622241	0.256042	SEC14-like 12
Ciclev10013344m.g	0.53448	0.257787	STRUBBELIG-receptor family 2
Ciclev10033493m.g	0.739137	0.258843	0
Ciclev10022534m.g	0.701256	0.260364	sulfotransferase 2A
Ciclev10010450m.g	-0.639599	0.2606	cytochrome P450, family 716, subfamily A, polypeptide 1
Ciclev10025137m.g	0.711276	0.26059	mechanosensitive channel of small conductance-like 10
Ciclev10006930m.g	0.547859	0.264083	NB-ARC domain-containing disease resistance protein
Ciclev10029153m.g	0.514832	0.264443	CCT motif family protein
Ciclev10003510m.g	-0.823609	0.265533	0
Ciclev10033228m.g	0.848441	0.266042	0
Ciclev10006986m.g	-0.927988	0.26592	HXXXD-type acyl-transferase family protein
Ciclev10000629m.g	0.655245	0.266336	alpha/beta-Hydrolases superfamily protein
Ciclev10005671m.g	0.899046	0.26622	0
Ciclev10013407m.g	0.621359	0.266745	cytochrome P450, family 94, subfamily C, polypeptide 1
Ciclev10010763m.g	0.517799	0.266987	0
Ciclev10031162m.g	-0.790135	0.267805	WRKY DNA-binding protein 72
Ciclev10003853m.g	-0.660995	0.269285	ovate family protein 17
Ciclev10015342m.g	-0.537837	0.270701	0
Ciclev10017960m.g	0.777783	0.271009	Putative glycosyl hydrolase of unknown function (DUF1680)
Ciclev10010610m.g	0.876782	0.271156	plant natriuretic peptide A
Ciclev10023057m.g	-0.833599	0.271384	0
Ciclev10010676m.g	0.596502	0.272493	cysteine-rich RLK (RECEPTOR-like protein kinase) 18
Ciclev10006351m.g	0.755805	0.273319	0
Ciclev10015830m.g	-0.674429	0.273551	winged-helix DNA-binding transcription factor family protein
Ciclev10005777m.g	0.997461	0.274753	basic helix-loop-helix (bHLH) DNA-binding superfamily protein
Ciclev10013104m.g	-0.500629	0.275183	0
Ciclev10003505m.g	0.609865	0.275219	NB-ARC domain-containing disease resistance protein
Ciclev10017638m.g	0.700258	0.277128	MLP-like protein 28
Ciclev10027431m.g	0.779121	0.278048	0
Ciclev10029147m.g	-0.837841	0.278125	cold regulated gene 27
Ciclev10033539m.g	0.750366	0.278627	Disease resistance protein (CC-NBS-LRR class) family
Ciclev10029637m.g	-0.850171	0.281066	0
Ciclev10018168m.g	0.745035	0.281381	Receptor-like protein kinase-related family protein
Ciclev10007370m.g	0.614553	0.282751	glutamate receptor 2.7
Ciclev10013815m.g	0.718311	0.283745	Leucine-rich repeat protein kinase family protein
Ciclev10008063m.g	-0.53179	0.284502	Tetratricopeptide repeat (TPR)-like superfamily protein
Ciclev10020705m.g	-0.501619	0.285695	RING/U-box superfamily protein
Ciclev10007113m.g	-0.659984	0.285834	Plant invertase/pectin methylesterase inhibitor superfamily protein
Ciclev10032817m.g	-0.672594	0.286619	NAC domain containing protein 83
Ciclev10009245m.g	-0.595038	0.288361	indole-3-acetic acid inducible 29
Ciclev10027486m.g	0.781255	0.289403	pleiotropic drug resistance 12
Ciclev10030150m.g	-0.58789	0.2902	HSP20-like chaperones superfamily protein
Ciclev10030046m.g	-0.766856	0.290289	Major facilitator superfamily protein
Ciclev10003151m.g	0.620058	0.291347	TRAF-like family protein
Ciclev10024640m.g	0.713191	0.291572	0
Ciclev10026724m.g	0.953077	0.292203	0
Ciclev10024062m.g	0.684234	0.2929	Radical SAM superfamily protein
Ciclev10013318m.g	0.532742	0.294338	0
Ciclev10033468m.g	0.594307	0.294655	0
Ciclev10017728m.g	0.629822	0.29481	PR5-like receptor kinase
Ciclev10030263m.g	-0.711285	0.295453	0
Ciclev10024274m.g	0.580863	0.296002	disease resistance protein (TIR-NBS-LRR class), putative
Ciclev10000411m.g	-0.649059	0.297076	Subtilisin-like serine endopeptidase family protein
Ciclev10013849m.g	0.661146	0.298129	Tetratricopeptide repeat (TPR)-like superfamily protein
Ciclev10004679m.g	0.757073	0.298785	cyclic nucleotide gated channel 1
Ciclev10005297m.g	-0.522747	0.299877	O-methyltransferase family protein
Ciclev10024273m.g	0.775063	0.30105	Wall-associated kinase family protein
Ciclev10027491m.g	0.67558	0.300963	Protein of unknown function (DUF594)
Ciclev10015688m.g	0.517838	0.30328	NAC domain containing protein 25
Ciclev10024604m.g	0.537474	0.303257	disease resistance protein (TIR-NBS-LRR class), putative
Ciclev10002042m.g	-0.540702	0.304332	0
Ciclev10003037m.g	0.594348	0.305273	0
Ciclev10029743m.g	-0.528394	0.308459	0
Ciclev10029758m.g	0.511912	0.309464	0
Ciclev10010829m.g	-0.587122	0.30971	0
Ciclev10013719m.g	-0.819788	0.310013	Bifunctional inhibitor/lipid-transfer protein/seed storage 2S albumin superfamily protein
Ciclev10020992m.g	0.532721	0.311654	P-loop containing nucleoside triphosphate hydrolases superfamily protein
Ciclev10018413m.g	-0.64453	0.313212	S-locus lectin protein kinase family protein
Ciclev10033670m.g	0.705475	0.31326	Histone superfamily protein
Ciclev10007669m.g	-0.574584	0.313694	Octicosapeptide/Phox/Bem1p family protein
Ciclev10017826m.g	0.670434	0.314103	Ubiquitin-like superfamily protein
Ciclev10026641m.g	-0.702475	0.314222	0
Ciclev10014567m.g	0.813857	0.314741	Protein kinase superfamily protein
Ciclev10017869m.g	0.810148	0.31593	transcription factor-related
Ciclev10027611m.g	0.662731	0.316473	0
Ciclev10027362m.g	0.802823	0.318468	Disease resistance protein (CC-NBS-LRR class) family
Ciclev10023976m.g	0.770146	0.319287	RING/U-box superfamily protein
Ciclev10001510m.g	0.601793	0.321982	Protein kinase superfamily protein
Ciclev10022416m.g	0.573711	0.324834	0
Ciclev10010274m.g	0.657113	0.324959	cytochrome P450, family 704, subfamily B, polypeptide 1
Ciclev10013725m.g	0.571109	0.328585	NAD(P)-binding Rossmann-fold superfamily protein
Ciclev10013310m.g	-0.545787	0.328614	eukaryotic translation initiation factor 2 beta subunit
Ciclev10024495m.g	0.564215	0.329093	Radical SAM superfamily protein
Ciclev10003230m.g	-0.561604	0.329601	oligopeptide transporter 4
Ciclev10027336m.g	0.644865	0.329948	0
Ciclev10006778m.g	0.505464	0.330329	Ribosomal protein L36e family protein
Ciclev10004096m.g	0.583946	0.331114	receptor like protein 9
Ciclev10013465m.g	0.627239	0.331218	Argonaute family protein
Ciclev10013434m.g	-0.738688	0.331679	LEM3 (ligand-effect modulator 3) family protein / CDC50 family protein
Ciclev10006998m.g	0.613091	0.331642	Uncharacterised conserved protein UCP015417, vWA
Ciclev10005653m.g	0.530153	0.332111	S-adenosyl-L-methionine-dependent methyltransferases superfamily protein
Ciclev10004093m.g	0.693629	0.332388	0
Ciclev10033985m.g	-0.549086	0.332548	vacuolar ATP synthase subunit H family protein
Ciclev10003091m.g	0.76537	0.333659	0
Ciclev10020376m.g	0.731401	0.334689	Glycosyl hydrolase superfamily protein
Ciclev10010055m.g	0.520503	0.335487	0
Ciclev10027358m.g	0.779905	0.335513	Protein of unknown function, DUF617
Ciclev10004069m.g	0.700681	0.335966	receptor like protein 13
Ciclev10030280m.g	0.561636	0.33694	Leucine-rich repeat (LRR) family protein
Ciclev10022108m.g	-0.551514	0.340788	RmlC-like cupins superfamily protein
Ciclev10032253m.g	-0.554801	0.341096	Predicted AT-hook DNA-binding family protein
Ciclev10032827m.g	-0.519718	0.341062	similar to RCD one 2
Ciclev10033745m.g	-0.611077	0.342191	Transducin family protein / WD-40 repeat family protein
Ciclev10029790m.g	-0.774399	0.342968	alpha carbonic anhydrase 7
Ciclev10021602m.g	0.572437	0.344687	homolog of carrot EP3-3 chitinase
Ciclev10022548m.g	-0.717952	0.347349	AGAMOUS-like 61
Ciclev10015713m.g	-0.670227	0.348195	zinc transporter 1 precursor
Ciclev10025071m.g	-0.881319	0.348504	exocyst subunit exo70 family protein G1
Ciclev10030170m.g	0.705477	0.349686	cationic amino acid transporter 2
Ciclev10004056m.g	0.744518	0.350382	0
Ciclev10033247m.g	0.707316	0.350703	0
Ciclev10003560m.g	0.577842	0.353188	SH3 domain-containing protein
Ciclev10008568m.g	0.66973	0.357119	S-locus lectin protein kinase family protein
Ciclev10023422m.g	0.583272	0.360602	MADS-box transcription factor family protein
Ciclev10031133m.g	-0.665884	0.362418	acyl-CoA synthetase 5
Ciclev10003430m.g	-0.505399	0.362444	Concanavalin A-like lectin protein kinase family protein
Ciclev10018250m.g	0.548432	0.363064	0
Ciclev10026050m.g	0.539341	0.363079	root hair specific 19
Ciclev10013745m.g	0.661506	0.363767	Integrin-linked protein kinase family
Ciclev10014631m.g	-0.553567	0.364539	Peroxidase superfamily protein
Ciclev10033260m.g	0.59662	0.366099	0
Ciclev10014583m.g	0.520375	0.366848	Six-hairpin glycosidases superfamily protein
Ciclev10010352m.g	-0.653525	0.367328	glycine-rich protein / oleosin
Ciclev10005740m.g	-0.575225	0.367582	0
Ciclev10029526m.g	-0.506114	0.367685	SAUR-like auxin-responsive protein family
Ciclev10003805m.g	0.745851	0.367986	DCD (Development and Cell Death) domain protein
Ciclev10023107m.g	1.56999	0.370078	0
Ciclev10027117m.g	-0.626057	0.370053	tetratricopeptide repeat (TPR)-containing protein
Ciclev10004921m.g	0.56032	0.370572	Exostosin family protein
Ciclev10017704m.g	0.586344	0.371855	Galactose oxidase/kelch repeat superfamily protein
Ciclev10024652m.g	-0.722739	0.372251	0
Ciclev10013466m.g	-0.578127	0.372654	myb domain protein 121
Ciclev10004864m.g	0.7279	0.375155	Pectin lyase-like superfamily protein
Ciclev10017600m.g	-0.58939	0.37569	ADP/ATP carrier 2
Ciclev10012932m.g	0.554651	0.376346	embryo defective 2735
Ciclev10012094m.g	0.550734	0.37727	2-oxoglutarate (2OG) and Fe(II)-dependent oxygenase superfamily protein
Ciclev10001723m.g	0.651812	0.377732	Cysteine proteinases superfamily protein
Ciclev10027286m.g	0.729905	0.378185	0
Ciclev10029794m.g	0.620996	0.379703	Late embryogenesis abundant (LEA) protein-related
Ciclev10003952m.g	-0.58604	0.381911	Ankyrin repeat family protein
Ciclev10028907m.g	0.61542	0.381837	F-box family protein
Ciclev10020580m.g	0.714191	0.382199	Leucine-rich repeat protein kinase family protein
Ciclev10022991m.g	0.677592	0.385355	myb domain protein 15
Ciclev10017559m.g	0.787837	0.386821	Protein of unknown function, DUF599
Ciclev10006496m.g	0.597089	0.389289	disease resistance family protein / LRR family protein
Ciclev10010068m.g	0.531906	0.390363	0
Ciclev10029445m.g	-0.559646	0.392958	HSP20-like chaperones superfamily protein
Ciclev10006983m.g	0.587224	0.395384	phloem protein 2-B8
Ciclev10033302m.g	0.604957	0.396219	F-box and associated interaction domains-containing protein
Ciclev10027560m.g	0.549649	0.396197	cytochrome P450, family 81, subfamily D, polypeptide 8
Ciclev10032139m.g	-0.552875	0.397054	NAD(P)-binding Rossmann-fold superfamily protein
Ciclev10021050m.g	0.664726	0.397615	sulfotransferase 2A
Ciclev10010150m.g	-0.58171	0.398196	mitogen-activated protein kinase kinase kinase 15
Ciclev10024865m.g	-0.516147	0.399573	Disease resistance protein (CC-NBS-LRR class) family
Ciclev10027302m.g	-0.645582	0.40062	0
Ciclev10031707m.g	0.53598	0.401976	0
Ciclev10017337m.g	-0.51797	0.402525	0
Ciclev10022950m.g	0.577985	0.40349	Ribosomal protein S5/Elongation factor G/III/V family protein
Ciclev10011255m.g	-0.60344	0.404615	receptor-like protein kinase 1
Ciclev10024293m.g	-0.650451	0.406242	Endonuclease/exonuclease/phosphatase family protein
Ciclev10029493m.g	0.623591	0.406846	histidine-containing phosphotransfer factor 5
Ciclev10010673m.g	-0.568469	0.407396	0
Ciclev10024522m.g	-0.532293	0.409029	0
Ciclev10002971m.g	0.591419	0.411177	0
Ciclev10029273m.g	0.669316	0.412223	0
Ciclev10018179m.g	-0.52629	0.413047	0
Ciclev10007210m.g	0.565335	0.414417	0
Ciclev10010324m.g	0.50426	0.419677	ARM repeat superfamily protein
Ciclev10010058m.g	0.534945	0.420125	0
Ciclev10013537m.g	0.57587	0.421005	Leucine-rich repeat protein kinase family protein
Ciclev10003617m.g	-0.569558	0.422216	kinase interacting family protein
Ciclev10010393m.g	0.541257	0.423838	Coatomer, beta subunit
Ciclev10017388m.g	-0.625169	0.426406	0
Ciclev10011391m.g	-0.5629	0.428179	phosphoinositide 4-kinase gamma 1
Ciclev10026001m.g	0.582717	0.428712	2-oxoglutarate (2OG) and Fe(II)-dependent oxygenase superfamily protein
Ciclev10012533m.g	0.562521	0.429469	Late embryogenesis abundant (LEA) hydroxyproline-rich glycoprotein family
Ciclev10013802m.g	0.526441	0.432365	AGAMOUS-like 62
Ciclev10010253m.g	-0.551529	0.432882	strictosidine synthase-like 4
Ciclev10010372m.g	0.604211	0.433414	0
Ciclev10006419m.g	-1.47308	0.433909	3-ketoacyl-CoA synthase 2
Ciclev10022473m.g	-0.506756	0.435063	cytochrome P450, family 71, subfamily B, polypeptide 37
Ciclev10018268m.g	0.56008	0.435583	Bifunctional inhibitor/lipid-transfer protein/seed storage 2S albumin superfamily protein
Ciclev10030555m.g	0.605311	0.437838	Leucine-rich repeat protein kinase family protein
Ciclev10033307m.g	0.51987	0.43832	P-loop containing nucleoside triphosphate hydrolases superfamily protein
Ciclev10010203m.g	-0.532903	0.439976	0
Ciclev10027195m.g	0.534185	0.441918	Cyclin D6;1
Ciclev10026474m.g	1.08068	0.442631	NADH-ubiquinone oxidoreductase 20 kDa subunit, mitochondrial
Ciclev10018156m.g	-0.560832	0.44377	DNA repair metallo-beta-lactamase family protein
Ciclev10033501m.g	0.732332	0.446086	B12D protein
Ciclev10022654m.g	0.535861	0.446656	Protein of unknown function, DUF538
Ciclev10028722m.g	0.541219	0.453013	Late embryogenesis abundant (LEA) protein-related
Ciclev10030226m.g	-1.03186	0.453123	ribosomal protein S15A E
Ciclev10019517m.g	0.592719	0.456234	Ankyrin repeat family protein
Ciclev10017690m.g	0.561506	0.45663	UDP-glucosyltransferase 74F2
Ciclev10017108m.g	-0.547293	0.459107	0
Ciclev10021070m.g	-0.566894	0.45972	P-loop containing nucleoside triphosphate hydrolases superfamily protein
Ciclev10004722m.g	-0.555338	0.460762	ABC-2 type transporter family protein
Ciclev10033532m.g	-0.557378	0.462291	C2H2 and C2HC zinc fingers superfamily protein
Ciclev10023629m.g	0.533046	0.463467	0
Ciclev10033671m.g	0.575722	0.464261	CLAVATA3/ESR-RELATED 9
Ciclev10004969m.g	0.523523	0.466707	Ankyrin repeat family protein
Ciclev10010312m.g	-0.789008	0.468094	disease resistance family protein / LRR family protein
Ciclev10002075m.g	0.528682	0.472001	Protein kinase superfamily protein
Ciclev10009854m.g	-0.731364	0.473535	ubiquitin 7
Ciclev10023844m.g	0.512932	0.475071	alpha/beta-Hydrolases superfamily protein
Ciclev10021154m.g	-0.572587	0.475718	pfkB-like carbohydrate kinase family protein
Ciclev10024433m.g	0.523572	0.47563	gibberellin 2-oxidase 6
Ciclev10022894m.g	0.503123	0.478862	Bifunctional inhibitor/lipid-transfer protein/seed storage 2S albumin superfamily protein
Ciclev10033355m.g	0.514787	0.486905	0
Ciclev10017727m.g	-0.571597	0.49267	Leucine-rich repeat transmembrane protein kinase
Ciclev10018248m.g	-0.513943	0.495455	Disease resistance-responsive (dirigent-like protein) family protein
Ciclev10021992m.g	-0.522554	0.507673	LOB domain-containing protein 18
Ciclev10007674m.g	0.504833	0.518556	receptor kinase 3
Ciclev10030433m.g	-0.541849	0.525225	0
Ciclev10000577m.g	0.757745	0.526151	Subtilisin-like serine endopeptidase family protein
Ciclev10005276m.g	-0.695834	0.593137	O-methyltransferase family protein
Ciclev10023934m.g	-0.88575	0.59346	P-loop containing nucleoside triphosphate hydrolases superfamily protein
Ciclev10013050m.g	0.685715	0.632987	RHO guanyl-nucleotide exchange factor 11
Ciclev10029531m.g	-0.786261	0.685757	0
Ciclev10027266m.g	0.511679	0.701287	UDP-Glycosyltransferase superfamily protein
Ciclev10010741m.g	-1.83671	0.16266	AT hook motif DNA-binding family protein
Ciclev10010696m.g	0.887007	0.370569	glutamate receptor 2.7
Ciclev10007424m.g	1.49463	0.145075	glutamate receptor 2.7
Ciclev10009970m.g	0.649272	0.696215	inositol requiring 1-1
Ciclev10008503m.g	-0.63631	0.545124	homogentisate phytyltransferase 1
Ciclev10010457m.g	1.97481	0.0528411	Beta-1,3-N-Acetylglucosaminyltransferase family protein
Ciclev10009917m.g	1.1282	0.399654	Beta-1,3-N-Acetylglucosaminyltransferase family protein
Ciclev10010775m.g	-2.81063	0.162304	ACT-like superfamily protein
Ciclev10008450m.g	-0.861475	0.430479	FAD/NAD(P)-binding oxidoreductase family protein
Ciclev10010301m.g	1.38437	0.347391	FAD/NAD(P)-binding oxidoreductase family protein
Ciclev10010018m.g	2.88941	0.108953	0
Ciclev10010629m.g	-0.835864	0.543182	gibberellin 3-oxidase 1
Ciclev10010273m.g	-1.06293	0.329117	rhomboid-like protein 11
Ciclev10010108m.g	-0.621303	0.736865	0
Ciclev10007847m.g	1.8197	0.344195	poly(A) polymerase 2
Ciclev10009815m.g	-1.4908	0.295178	Oleosin family protein
Ciclev10009194m.g	-3.95217	0.0440361	Concanavalin A-like lectin protein kinase family protein
Ciclev10010147m.g	0.986216	0.447789	0
Ciclev10010489m.g	-0.868216	0.517698	Protein of unknown function (DUF2921)
Ciclev10007732m.g	2.29334	0.0192176	sulfate transporter 3;5
Ciclev10010574m.g	-1.21532	0.373514	0
Ciclev10007800m.g	-3.09758	0.0398728	Major facilitator superfamily protein
Ciclev10007862m.g	0.621297	0.706022	glyoxal oxidase-related protein
Ciclev10010009m.g	0.735163	0.48138	0
Ciclev10010812m.g	-0.646158	0.72359	0
Ciclev10010734m.g	-0.937465	0.54292	0
Ciclev10010713m.g	2.56748	0.183282	cytokinin oxidase 3
Ciclev10010077m.g	0.506256	0.589765	0
Ciclev10009506m.g	-0.809219	0.584533	Cystatin/monellin superfamily protein
Ciclev10010619m.g	1.33419	0.395887	0
Ciclev10010649m.g	0.829058	0.334494	0
Ciclev10010846m.g	0.823274	0.486441	0
Ciclev10010123m.g	-0.684693	0.493337	0
Ciclev10008349m.g	-0.625852	0.489914	Plant protein of unknown function (DUF828)
Ciclev10010052m.g	1.39198	0.300536	0
Ciclev10010102m.g	0.852085	0.514025	0
Ciclev10010158m.g	1.45658	0.420547	O-methyltransferase family protein
Ciclev10010050m.g	1.48104	0.0706804	0
Ciclev10010317m.g	1.21298	0.196418	Regulator of Vps4 activity in the MVB pathway protein
Ciclev10009758m.g	1.45867	0.483078	0
Ciclev10010519m.g	-0.801586	0.609318	S-locus lectin protein kinase family protein
Ciclev10007741m.g	1.24917	0.155101	receptor kinase 3
Ciclev10010295m.g	-2.37087	0.137847	S-locus lectin protein kinase family protein
Ciclev10009316m.g	1.22841	0.238662	S-locus lectin protein kinase family protein
Ciclev10010152m.g	3.19078	0.109371	Protein kinase superfamily protein
Ciclev10007751m.g	1.21787	0.315482	TTF-type zinc finger protein with HAT dimerisation domain
Ciclev10009212m.g	-1.92923	0.297796	RPS5-like 1
Ciclev10007334m.g	0.634092	0.637173	disease resistance family protein / LRR family protein
Ciclev10009352m.g	-1.6159	0.0882351	RING/U-box superfamily protein
Ciclev10010062m.g	-3.79534	0.0578544	0
Ciclev10007917m.g	2.18948	0.287667	WRKY family transcription factor
Ciclev10010484m.g	-0.791495	0.452196	Auxin-responsive family protein
Ciclev10010510m.g	-0.613509	0.710313	Glycosyltransferase family 61 protein
Ciclev10007984m.g	3.77425	0.0243207	glycosyl hydrolase 9B8
Ciclev10008798m.g	-0.556083	0.529197	GDSL-like Lipase/Acylhydrolase superfamily protein
Ciclev10010218m.g	-1.7522	0.189762	Leucine-rich repeat protein kinase family protein
Ciclev10010386m.g	-0.644648	0.475675	multidrug resistance-associated protein 3
Ciclev10008047m.g	1.04584	0.438162	cytochrome P450, family 71, subfamily B, polypeptide 34
Ciclev10010637m.g	-0.732159	0.632503	ytochrome p450, family 71, subfamily B, polypeptide 11
Ciclev10010623m.g	-1.39045	0.463591	F-box family protein with a domain of unknown function (DUF295)
Ciclev10010451m.g	-0.794254	0.622377	NB-ARC domain-containing disease resistance protein
Ciclev10007381m.g	-0.987665	0.459125	NB-ARC domain-containing disease resistance protein
Ciclev10010711m.g	1.19947	0.344142	Subtilisin-like serine endopeptidase family protein
Ciclev10010144m.g	-0.738405	0.385906	Subtilase family protein
Ciclev10008392m.g	0.540681	0.565035	Cytochrome P450 superfamily protein
Ciclev10010541m.g	-0.86244	0.557438	beta-galactosidase 7
Ciclev10010771m.g	-1.23093	0.291869	beta-galactosidase 7
Ciclev10010343m.g	-0.535559	0.682237	sucrose synthase 4
Ciclev10010430m.g	1.4571	0.419556	Ribosomal protein S3 family protein
Ciclev10009767m.g	-1.53298	0.362443	heat shock protein 17.6A
Ciclev10010109m.g	0.75407	0.458235	0
Ciclev10010831m.g	-2.25752	0.0857263	0
Ciclev10007530m.g	1.54772	0.190019	cycloartenol synthase 1
Ciclev10010420m.g	-0.76735	0.657295	Leucine-rich repeat protein kinase family protein
Ciclev10008125m.g	1.35119	0.109865	cinnamate-4-hydroxylase
Ciclev10008785m.g	-1.85117	0.323646	plant intracellular ras group-related LRR 6
Ciclev10010002m.g	1.28508	0.133401	0
Ciclev10010130m.g	-1.24142	0.25198	0
Ciclev10010369m.g	-1.05358	0.387614	nicotianamine synthase 2
Ciclev10008778m.g	0.645287	0.638384	xyloglucan endotransglycosylase 6
Ciclev10010672m.g	0.801383	0.726741	glutamate receptor 2.8
Ciclev10010453m.g	0.801383	0.726741	glutamate receptor 2.7
Ciclev10010602m.g	-0.543329	0.49557	Transmembrane amino acid transporter family protein
Ciclev10010190m.g	0.590506	0.633022	Tetratricopeptide repeat (TPR)-like superfamily protein
Ciclev10010196m.g	1.21465	0.469921	ENTH/ANTH/VHS superfamily protein
Ciclev10010165m.g	-1.18897	0.394609	Cellulose synthase family protein
Ciclev10010495m.g	-4.2149	0.0297769	0
Ciclev10010200m.g	1.9543	0.0522579	early nodulin-like protein 10
Ciclev10008669m.g	0.629026	0.680087	Glycosyl hydrolase family protein with chitinase insertion domain
Ciclev10013934m.g	-2.19525	0.216639	alpha-vacuolar processing enzyme
Ciclev10013960m.g	-1.45332	0.470915	disease resistance protein (TIR-NBS-LRR class), putative
Ciclev10013996m.g	-0.635726	0.498103	NB-ARC domain-containing disease resistance protein
Ciclev10027642m.g	1.23794	0.250316	Protein kinase superfamily protein
Ciclev10017333m.g	-1.35924	0.260141	0
Ciclev10016753m.g	-0.901256	0.472623	Putative lysine decarboxylase family protein
Ciclev10015715m.g	-2.09259	0.217113	2-oxoglutarate (2OG) and Fe(II)-dependent oxygenase superfamily protein
Ciclev10015799m.g	-0.919104	0.345811	Cysteine proteinases superfamily protein
Ciclev10018119m.g	2.21869	0.321267	NADH:cytochrome B5 reductase 1
Ciclev10017303m.g	0.67983	0.5669	0
Ciclev10018092m.g	-1.84866	0.293368	strictosidine synthase-like 4
Ciclev10018031m.g	2.19639	0.0903782	strictosidine synthase-like 4
Ciclev10018047m.g	-4.49568	0.233945	laccase 17
Ciclev10017971m.g	4.19184	0.00261589	0
Ciclev10017565m.g	0.770545	0.715137	Cysteine proteinases superfamily protein
Ciclev10017465m.g	0.791892	0.730305	cytochrome P450, family 83, subfamily B, polypeptide 1
Ciclev10018265m.g	1.01409	0.385959	0
Ciclev10017663m.g	4.11769	0.0514092	0
Ciclev10017204m.g	2.16251	0.296062	0
Ciclev10018144m.g	-0.619476	0.683555	Transducin/WD40 repeat-like superfamily protein
Ciclev10017210m.g	0.937965	0.474563	0
Ciclev10015019m.g	-0.94081	0.361151	UDP-Glycosyltransferase superfamily protein
Ciclev10017842m.g	-1.12897	0.626591	UDP-Glycosyltransferase superfamily protein
Ciclev10018319m.g	0.813455	0.347536	Leucine-rich repeat receptor-like protein kinase family protein
Ciclev10017805m.g	0.697496	0.482173	Leucine-rich repeat receptor-like protein kinase family protein
Ciclev10015295m.g	0.7248	0.59633	Leucine-rich repeat receptor-like protein kinase family protein
Ciclev10018394m.g	0.741133	0.394198	0
Ciclev10017529m.g	-0.771649	0.396661	Protein of unknown function (DUF604)
Ciclev10017446m.g	1.27746	0.418928	Bifunctional inhibitor/lipid-transfer protein/seed storage 2S albumin superfamily protein
Ciclev10018313m.g	-0.785733	0.499962	0
Ciclev10017617m.g	-2.73454	0.171877	basic helix-loop-helix (bHLH) DNA-binding superfamily protein
Ciclev10018273m.g	1.05622	0.410188	double-stranded-RNA-binding protein 4
Ciclev10017762m.g	2.57047	0.182552	Leucine-rich repeat protein kinase family protein
Ciclev10017632m.g	0.789356	0.707521	cyclic nucleotide-gated channel 18
Ciclev10016934m.g	2.15914	0.262289	0
Ciclev10017435m.g	5.03712	0.00198658	myb domain protein 15
Ciclev10016895m.g	0.929928	0.288513	homeobox protein 52
Ciclev10017523m.g	-3.62569	0.0740435	glutamate receptor 2.7
Ciclev10018123m.g	1.5152	0.145114	sodium/calcium exchanger family protein / calcium-binding EF hand family protein
Ciclev10017591m.g	4.43144	0.218403	TTF-type zinc finger protein with HAT dimerisation domain
Ciclev10014817m.g	0.793975	0.536466	late embryogenesis abundant domain-containing protein / LEA domain-containing protein
Ciclev10017432m.g	-1.40466	0.486511	senescence-associated gene 12
Ciclev10017800m.g	0.587972	0.501714	Plant protein of unknown function (DUF828)
Ciclev10017942m.g	0.581916	0.630572	MATE efflux family protein
Ciclev10018101m.g	-1.61309	0.408561	Translation elongation factor EF1B/ribosomal protein S6 family protein
Ciclev10017151m.g	1.12521	0.321712	0
Ciclev10016085m.g	-0.790259	0.666969	AP2/B3-like transcriptional factor family protein
Ciclev10017736m.g	1.123	0.432995	0
Ciclev10018384m.g	0.599232	0.597066	0
Ciclev10016519m.g	0.679995	0.462474	early nodulin-like protein 1
Ciclev10017698m.g	-1.90656	0.0275703	RPM1-interacting protein 4 (RIN4) family protein
Ciclev10017887m.g	-3.61972	0.102651	early nodulin-like protein 21
Ciclev10017641m.g	-0.693474	0.598283	UDP-glucosyltransferase 74F2
Ciclev10017871m.g	0.77727	0.415621	0
Ciclev10017478m.g	0.58391	0.479591	Regulator of Vps4 activity in the MVB pathway protein
Ciclev10017486m.g	-0.545599	0.539187	NAD(P)H dehydrogenase B4
Ciclev10018089m.g	0.94067	0.430343	0
Ciclev10014278m.g	-0.770502	0.548026	S-locus lectin protein kinase family protein
Ciclev10017007m.g	-1.98147	0.250773	pectin methylesterase 44
Ciclev10018128m.g	1.08035	0.467811	Calcium-binding EF-hand family protein
Ciclev10017974m.g	-1.01685	0.265252	Ras-related small GTP-binding family protein
Ciclev10018322m.g	2.42063	0.0966989	F-box and associated interaction domains-containing protein
Ciclev10018235m.g	-1.56195	0.42729	Cysteine proteinases superfamily protein
Ciclev10014016m.g	-0.581506	0.72646	receptor like protein 6
Ciclev10014652m.g	2.38351	0.202571	receptor like protein 52
Ciclev10014309m.g	3.01314	0.120065	receptor like protein 6
Ciclev10014792m.g	2.56294	0.15501	receptor like protein 27
Ciclev10017488m.g	-1.79063	0.351221	Plant protein of unknown function (DUF868)
Ciclev10017259m.g	0.716396	0.398947	Heavy metal transport/detoxification superfamily protein
Ciclev10018068m.g	2.73354	0.145661	Heavy metal transport/detoxification superfamily protein
Ciclev10015145m.g	-0.734316	0.544445	Uridine diphosphate glycosyltransferase 74E2
Ciclev10018242m.g	-1.80998	0.305967	Glutamate receptor family protein
Ciclev10014256m.g	-1.4303	0.341331	glutamate receptor 1.3
Ciclev10018166m.g	0.864607	0.508148	0
Ciclev10017815m.g	-3.50149	0.123351	0
Ciclev10017761m.g	0.517529	0.714773	GC-rich sequence DNA-binding factor-like protein with Tuftelin interacting domain
Ciclev10015599m.g	4.45999	0.0153362	ARM repeat superfamily protein
Ciclev10015253m.g	-1.85651	0.504916	ARM repeat superfamily protein
Ciclev10015171m.g	-0.880127	0.543534	HXXXD-type acyl-transferase family protein
Ciclev10017931m.g	4.11769	0.0514092	2-oxoglutarate (2OG) and Fe(II)-dependent oxygenase superfamily protein
Ciclev10018174m.g	-3.79581	0.0526843	MLP-like protein 34
Ciclev10018132m.g	0.924008	0.424013	cytochrome P450, family 71, subfamily A, polypeptide 22
Ciclev10018299m.g	0.762629	0.444333	receptor like protein 33
Ciclev10016683m.g	0.633248	0.489743	0
Ciclev10017654m.g	0.591947	0.686154	myb domain protein 4
Ciclev10017720m.g	0.78502	0.417083	putative fasciclin-like arabinogalactan protein 20
Ciclev10017919m.g	1.39551	0.171346	RING/U-box superfamily protein
Ciclev10018079m.g	1.71657	0.330934	Protein kinase superfamily protein
Ciclev10016432m.g	1.71623	0.386582	RING/U-box superfamily protein
Ciclev10017840m.g	1.32315	0.177161	Malectin/receptor-like protein kinase family protein
Ciclev10018314m.g	2.25991	0.0901747	Protein kinase superfamily protein
Ciclev10018054m.g	-0.803069	0.643588	PR5-like receptor kinase
Ciclev10014602m.g	1.78884	0.114827	Protein kinase superfamily protein
Ciclev10017934m.g	1.70935	0.389084	0
Ciclev10016350m.g	1.05709	0.38246	Protein kinase superfamily protein
Ciclev10018105m.g	-0.81511	0.627509	Protein phosphatase 2C family protein
Ciclev10017418m.g	-2.53194	0.194733	0
Ciclev10015737m.g	-2.75078	0.06956	0
Ciclev10018262m.g	0.555369	0.558251	Glycosyl hydrolase family protein
Ciclev10014325m.g	0.762461	0.394656	Glycosyl hydrolase family protein
Ciclev10017714m.g	-1.77391	0.0775513	Leucine-rich repeat protein kinase family protein
Ciclev10017579m.g	-2.3937	0.0498752	basic helix-loop-helix (bHLH) DNA-binding superfamily protein
Ciclev10017768m.g	0.798302	0.445596	FAD-binding Berberine family protein
Ciclev10014726m.g	0.590512	0.625182	FAD-binding Berberine family protein
Ciclev10018216m.g	4.13714	0.0471302	FAD-binding Berberine family protein
Ciclev10018100m.g	-0.551346	0.645459	Pyridoxal phosphate (PLP)-dependent transferases superfamily protein
Ciclev10017334m.g	1.58264	0.418186	glutathione S-transferase TAU 28
Ciclev10017801m.g	0.635772	0.46834	beta-glucosidase 47
Ciclev10017755m.g	-1.12149	0.595873	COBRA-like protein 11 precursor
Ciclev10014852m.g	2.18948	0.287667	cysteine-rich RLK (RECEPTOR-like protein kinase) 10
Ciclev10017373m.g	-1.35341	0.459257	0
[truncated: 810 more rows]

## Sheet: Table S3
Table S3 Three precursor sequences used in this study
Precursor name	Accession number (NCBI)	Precursor sequence
Ci-MIR156a	MF069254	CGAGAGAGCTACTGACAGAAGAGAGTGAGCACACGCAGGTAATTGTATTAGAAAATATCTTTGCAGGTGCGTGCTCGCTCCTCTTCTGTCAGCGTCATTTTTG
Ci-MIR156b	NR_161481	TTCTCATTCTAATTCTTGGAACATTGAAATTGACAGAAGAGAGTGAGCACACAGAGGCAGTTGTATAATTGTATACATGTTGCTTTTGCGTGCTCACTGCTCTTTCTGTCAGCTTCCAGTACCGGAATCTGACTTGGCCCTCT
Ci-MIR156c	NR_161482	TTAATTAATTGTAAAAAGGGTAAGAGGAGGTGACAGAAGAGAGTGAGCACACATGGTATTTTCTTGCATGCTTTGAGATCCTGCTTGAAGCGATGCGTGCTCACTCTCTATCTGTCACCCCAACCCCCCCGCCCCCCAAAAATCTCCCT

## Sheet: Table S4
Table S4 Primers used in this study
1. Primers used for gene cloning
Primer name	Sequence (5’-3’)
Ci-miR156c-F	CCCAACAGCCCTTCCACTTC
Ci-miR156c-R	AATAAGGGCAAAACCACGGA
CiKN6-F	CTAAACGAGTCACTGAGATC
CiKN6-R	ACATACAGGTAAAGTATGCA
pCiKN6-F	TGAACACTAGGCAGCACAA
pCiKN6-R	AAGGGACTAGACCTCACAG
pCiGA20ox2-F	GATGAAGACAGGCAAGACCA
pCiGA20ox2-R	TTGACCCATTACGTTGAAGA
pCiFD-F	ACATTTGTTTCCCATTTAGG
pCiFD-R	TGTTTGAGGGCTCAGCAGTA
2. Primers used for construction of transformation vector
Primer name	Sequence (5’-3’)
Ci-miR156c-pBI121-F	ACGGGGGACTCTAGAGGATCCCCCAACAGCCCTTCCACTTC
Ci-miR156c-pBI121-R	CGATCGGGGAAATTCGAGCTCAATAAGGGCAAAACCACGGA
Ci-miR156c-STTM-F	GCTCTAGAGTGCTCACTCctaTCTATCTGTCAGTTGTTGTTGTTATGGTCTAATTTAAATATGGTCTAAAGAAGAAGAATGTGCTCACTCctaTCTATCTGTCAGAGCTCG
Ci-miR156c-STTM-R	CGAGCTCTGACAGATAGAtagGAGTGAGCACATTCTTCTTCTTTAGACCATATTTAAATTAGACCATAACAACAACAACTGACAGATAGAtagGAGTGAGCACTCTAGAGC
CiKN6-pBI121-F	ACGGGGGACTCTAGAGGATCCATGGAAGATTTGTACAAGAG
CiKN6-pBI121-R	CGATCGGGGAAATTCGAGCTCGTTAAAATCTGGAGTATTTA
CiKN6-VIGS-F	GAAGGCCTCCATGGGGATCCAAGAGACTTGATGATCCCGC
CiKN6-VIGS-R	GTCTTCGGGACATGCCCGGGGAAGAAATGCCACTTCGGAG
3. Primers used for RT-qPCR analysis
Primer name	Sequence (5’-3’)
Ci-miR156c-RT-F	CGCGCGGACAGAAGAGAG
Ci-miR156c-RT-R	AGTGCAGGGTCCGAGGTATT
Ci-miR156c-Stem loop primer	GTCGTATCCAGTGCAGGGTCCGAGGTATTCGCACTGGATACGACGTGCTC
CiU6-F	ACAGAGAAGATTAGCATGGCC
CiU6-R	GACCAATTCTCGATTTGTGCG
CiSPL2-RT-F	TGGGAAAATATGTGGGCGCT
CiSPL2-RT-R	CCATCACCGGCGTAAAGAGA
CiSPL3-RT-F	AGAAGAAAGCGACCGGAAGA
CiSPL3-RT-R	TGCCTGAGACCAGCAACAAT
CiSPL4-RT-F	TGTGGGGCTGATATGACGGA
CiSPL4-RT-R	CAAACGTCTACGGCAACTCC
CiSPL5-RT-F	GCTCAGGTTGTGCTTATGGG
CiSPL5-RT-R	TCCCGCAGACCAAATCCTTC
CiSPL6-RT-F	TAAGGCAGCGACAGAAAGCA
CiSPL6-RT-R	AGAGGGTGAGCATAGCCAGA
CiSPL7-RT-F	GCAAGGCTGTCTTCCTCACT
CiSPL7-RT-R	CTGAGTTTGGCGGCTGATTG
CiSPL8-RT-F	AAAGAGAGCCAGAGTGCCTG
CiSPL8-RT-R	GCAAAATCGCTGTTCCCGAC
CiSPL13-RT-F	GCCAAGTGGAGGGGTGTAAA
CiSPL13-RT-R	GCGGCAACTTCGTTTTCCTT
CiSPL14-RT-F	ACGAAGGAAACCTCAGCCAG
CiSPL14-RT-R	TCCGTTCGTCAGGCAAGTTT
CiKN6-RT-F	TGGATTGGTGGAACGAGCAT
CiKN6-RT-R	GTAATTGCCGCCGAGTGTTG
CiGA20ox2-RT-F	ATATGCCAGCTTGTGGATGAGG
CiGA20ox2-RT-R	ATTGGAAAACCTCCCAGTGAAAC
CiFT-RT-F	GGTTGATCCTGATGCACCGA
CiFT-RT-R	CCAAGTTGCCGGAACAACAC
CiLFY-RT-F	AGAAGAAGAAACAGCGGGGG
CiLFY-RT-R	CTTGGCGATGTTCTGGACCT
CiAP1-RT-F	CTATGAGAGGTACGCCTATGCTG
CiAP1-RT-R	TGCCTGAAGAGGTCAATTTGAGA
CiFD-RT-F	TCACGCTAACACTGCCATCC
CiFD-RT-R	CAGACCCAGAATTCAGGCTC
CiActin-F	CCGACCGTATGAGCAAGGAAA
CiActin-R	TTCCTGTGGACAATGGATGGA
NtFT-F	TGCCAAGAGAACGTGAACCT
NtFT-R	TCCACCAACTTCAACCCTGG
NtLFY-F	TAAGCCAAAAATGCGACACT
NtLFY-R	GTTCAGAATGGCAAAGCTGG
NtAP1-F	CAACAGGCAAGTGACCTTCG
NtAP1-R	TTCCAGTGCTTCTCGTGTGG
NtActin-F	ATGCCTATGTGGGTGACGAAG
NtActin-R	TCTGTTGGCCTTAGGGTTGAG
4. Primers used for subcellular localization analysis
Primer name	Sequence (5’-3’)
CiSPL3-SL-F	GGACTCTAGAGTCGACTCGAGATGGACAACGATATGGAAGA
CiSPL3-SL-R	CATAGGGACTGACCACCCGGGCTGAGGACCTACCCCTCTGC
CiSPL6-SL-F	GGACTCTAGAGTCGACTCGAGATGGAGCCTTGGAGCTATGG
CiSPL6-SL-R	CATAGGGACTGACCACCCGGGAGTGATTCGGAGGCAGCAGA
CiSPL7-SL-F	GGACTCTAGAGTCGACTCGAGATGAGTTCAATGATGGAATG
CiSPL7-SL-R	CATAGGGACTGACCACCCGGGGTCCACAGTGGGATAAAAGT
5. Primers used for transcriptional activity assay
Primer name	Sequence (5’-3’)
CiSPL2-pGBKT7-F	ATGGCCATGGAGGCCGAATTCATGGAAATTGGCGGGAACAT
CiSPL2-pGBKT7-R	CCGCTGCAGGTCGACGGATCCAACTAGATGGTCACCTTCCA
CiSPL3-pGBKT7-F	ATGGCCATGGAGGCCGAATTCATGGACAACGATATGGAAGA
CiSPL3-pGBKT7-R	CCGCTGCAGGTCGACGGATCCCTGAGGACCTACCCCTCTGC
CiSPL4-pGBKT7-F	ATGGCCATGGAGGCCGAATTCATGGAAGCAAGCAGAGCTGA
CiSPL4-pGBKT7-R	CCGCTGCAGGTCGACGGATCCGTTTGAGCCTTCTCCATGAT
CiSPL5-pGBKT7-F	ATGGCCATGGAGGCCGAATTCATGGATGCAAAAAGGAAGAA
CiSPL5-pGBKT7-R	CCGCTGCAGGTCGACGGATCCTCTGATCTGGAAATGTTTGC
CiSPL6-pGBKT7-F	ATGGCCATGGAGGCCGAATTCATGGAGCCTTGGAGCTATGG
CiSPL6-pGBKT7-R	CCGCTGCAGGTCGACGGATCCAGTGATTCGGAGGCAGCAGA
CiSPL7-pGBKT7-F	ATGGCCATGGAGGCCGAATTCATGAGTTCAATGATGGAATG
CiSPL7-pGBKT7-R	CCGCTGCAGGTCGACGGATCCGTCCACAGTGGGATAAAAGT
CiSPL8-pGBKT7-F	ATGGCCATGGAGGCCGAATTCATGGAATCATCACCATCTGG
CiSPL8-pGBKT7-R	CCGCTGCAGGTCGACGGATCCCTCCCAAGAGAAGGAGAGTG
CiSPL13-pGBKT7-F	ATGGCCATGGAGGCCGAATTCATGGAACTGGGTTCAGACTA
CiSPL13-pGBKT7-R	CCGCTGCAGGTCGACGGATCCGAGGGACCAATGAATCTGCT
CiSPL14-pGBKT7-F	ATGGCCATGGAGGCCGAATTCATGGACTGGAACTTGAAACC
CiSPL14-pGBKT7-R	CCGCTGCAGGTCGACGGATCCCTCCCAATGAAAGGGAATTG
6. Primers used for yeast one-hybrid assay
Primer name	Sequence (5’-3’)
pCiKN6-pAbAi-F	AGCTATTCAGAAACTGTACGTGATGATAGAAT
pCiKN6-pAbAi-R	TCGAATTCTATCATCACGTACAGTTTCTGAAT
pCiGA20ox2-pAbAi-F (CiSPL)	AAATGATGAATTGAAAAGCTTAATTGGTGGATGGGCTGGCA
pCiGA20ox2-pAbAi-R	AGCACATGCCTCGAGGTCGACTGACATAGATCGAGCTAGCT
pCiGA20ox2-pAbAi-F (CiKN6)	AGCTAATGCATGCATGACATGTA
pCiGA20ox2-pAbAi-R	TCGATACATGTCATGCATGCATT
pFD-pAbAi-F	AGCTACTTAGTACACAAAACTTAGTACACAAAACTTAGTACACAAA
pFD-pAbAi-R	TCGATTTGTGTACTAAGTTTTGTGTACTAAGTTTTGTGTACTAAGT
CiSPL2-pGADT7-F	GTGGGCATCGATACGGGATCCATGGAAATTGGCGGGAACAT
CiSPL2-pGADT7-R	ATTCATCTGCAGCTCGAGCTCAACTAGATGGTCACCTTCCA
CiSPL3-pGADT7-F	GTGGGCATCGATACGGGATCCATGGACAACGATATGGAAGA
CiSPL3-pGADT7-R	ATTCATCTGCAGCTCGAGCTCCTGAGGACCTACCCCTCTGC
CiSPL4-pGADT7-F	GTGGGCATCGATACGGGATCCATGGAAGCAAGCAGAGCTGA
CiSPL4-pGADT7-R	ATTCATCTGCAGCTCGAGCTCGTTTGAGCCTTCTCCATGAT
CiSPL5-pGADT7-F	GTGGGCATCGATACGGGATCCATGGATGCAAAAAGGAAGAA
CiSPL5-pGADT7-R	ATTCATCTGCAGCTCGAGCTCTCTGATCTGGAAATGTTTGC
CiSPL6-pGADT7-F	GTGGGCATCGATACGGGATCCATGGAGCCTTGGAGCTATGG
CiSPL6-pGADT7-R	ATTCATCTGCAGCTCGAGCTCAGTGATTCGGAGGCAGCAGA
CiSPL7-pGADT7-F	GTGGGCATCGATACGGGATCCATGAGTTCAATGATGGAATG
CiSPL7-pGADT7-R	ATTCATCTGCAGCTCGAGCTCGTCCACAGTGGGATAAAAGT
CiSPL8-pGADT7-F	GTGGGCATCGATACGGGATCCATGGAATCATCACCATCTGG
CiSPL8-pGADT7-R	ATTCATCTGCAGCTCGAGCTCCTCCCAAGAGAAGGAGAGTG
CiSPL13-pGADT7-F	GTGGGCATCGATACGGGATCCATGGAACTGGGTTCAGACTA
CiSPL13-pGADT7-R	ATTCATCTGCAGCTCGAGCTCGAGGGACCAATGAATCTGCT
CiSPL14-pGADT7-F	GTGGGCATCGATACGGGATCCATGGACTGGAACTTGAAACC
CiSPL14-pGADT7-R	ATTCATCTGCAGCTCGAGCTCCTCCCAATGAAAGGGAATTG
CiKN6-pGADT7-F	GTGGGCATCGATACGGGATCCATGGAAGATTTGTACAACAG
CiKN6-pGADT7-R	ATTCATCTGCAGCTCGAGCTCGTTAAAATCTGAAGTATTTA
7. Primers used for the dual LUC assay
Primer name	Sequence (5’-3’)
CiSPL3-62SK-F	CGCTCTAGAACTAGTGGATCCATGGACAACGATATGGAAGA
CiSPL3-62SK-R	GTCGACGGTATCGATAAGCTTCTACTGAGGACCTACCCCTC
CiSPL6-62SK-F	CGCTCTAGAACTAGTGGATCCATGGAGCCTTGGAGCTATGG
CiSPL6-62SK-R	GTCGACGGTATCGATAAGCTTTTAAGTGATTCGGAGGCAGC
CiSPL7-62SK-F	CGCTCTAGAACTAGTGGATCCATGAGTTCAATGATGGAATG
CiSPL7-62SK-R	GTCGACGGTATCGATAAGCTTTCAGTCCACAGTGGGATAAA
CiKN6-62SK-F	CGCTCTAGAACTAGTGGATCCATGGAAGATTTGTACAACAG
CiKN6-62SK-R	GTCGACGGTATCGATAAGCTTCTAGTTAAAATCTGAAGTAT
pCiKN6-0800-F	GTCGACGGTATCGATAAGCTTATTATCACATTGGGGATGGA
pCiKN6-0800-R	CGCTCTAGAACTAGTGGATCCTATAAGCACCGTCCACTGTA
pCiGA20ox2-0800-F	GTCGACGGTATCGATAAGCTTAATTTGTGCAGAGGGCTTAG
pCiGA20ox2-0800-R	CGCTCTAGAACTAGTGGATCCTGACATAGATCGAGCTAGCT
pCiFD-0800-F	GTCGACGGTATCGATAAGCTTTATAAAATGATATCCAACTC
pCiFD-0800-R	CGCTCTAGAACTAGTGGATCCGGATTTTTTGTTAGGGGTGC
8. Primers used for EMSA assay
Primer name	Sequence (5’-3’)
pCiKN6-Probe-F(3'Bio)	AAATGAATAATTCAGAAACTGTACGTGATGATAGAATCAATGAG
pCiKN6-Probe-R	CTCATTGATTCTATCATCACGTACAGTTTCTGAATTATTCATTT
pCiGA20ox2-Probe-F(3'Bio)	ACTCAAAAAACAAAACTATTGTACTGCCCTGTGCATGTGTGCAT
pCiGA20ox2-Probe-R	ATGCACACATGCACAGGGCAGTACAATAGTTTTGTTTTTTGAGT
pCiFD-Probe-F(3'Bio)	GCCAAAACCATAACTACTTAGTACACAAAAAACTTTTCTGTTCG
pCiFD-Probe-R	CGAACAGAAAAGTTTTTTGTGTACTAAGTAGTTATGGTTTTGGC
CiSPL3-pGEX6P-1-F	TTCCAGGGGCCCCTGGGATCCATGGACAACGATATGGAAGA
CiSPL3-pGEX6P-1-R	GATGCGGCCGCTCGAGTCGACCTACTGAGGACCTACCCCTC
CiSPL6-pGEX6P-1-F	TTCCAGGGGCCCCTGGGATCCATGGAGCCTTGGAGCTATGG
CiSPL6-pGEX6P-1-R	GATGCGGCCGCTCGAGTCGACTTAAGTGATTCGGAGGCAGC
CiSPL7-pGEX6P-1-F	TTCCAGGGGCCCCTGGGATCCATGAGTTCAATGATGGAATG
CiSPL7-pGEX6P-1-R	GATGCGGCCGCTCGAGTCGACTCAGTCCACAGTGGGATAAA
CiKN6-pGEX6P-1-F	TTCCAGGGGCCCCTGGGATCCATGGAAGATTTGTACAACAG
CiKN6-pGEX6P-1-R	GATGCGGCCGCTCGAGTCGACCTAGTTAAAATCTGAAGTAT
9. Primers used for ChIP-qPCR
Primer name	Sequence (5’-3’)
P1-F	AACTATTGTACTGCCCTGTG
P1-R	ACTGCTGCGTCATTCCTTTT
P2-F	ATGGCATCATTGCTTGTTGT
P2-R	AGTGCTTACACGATCTTGCC
P3-F	ATGCCTACCCAAAATCAAAG
P3-R	TGGTGGTAAAAGTTGCTCTG
P4-F	GGAACTCAGCTTTCCTCCTC
P4-R	GCTGAAAATACCACCCTCAT
P5-F	TAAAACGAACCCAACAAATA
P5-R	TTTAAGACGAGTGAAGAGGC

## Sheet: Table S5
Table S5 Gene ID used in this study
Gene name	Gene ID (JGI Phytozome v13)
CiFD	Ciclev10003845m
CiFT	Ciclev10012905m
CiSPL2	Ciclev10020532m
CiSPL3	Ciclev10009879m
CiSPL4	Ciclev10017104m
CiSPL5	Ciclev10016841m
CiSPL6	Ciclev10019546m
CiSPL7	Ciclev10031391m
CiSPL8	Ciclev10032171m
CiSPL13	Ciclev10011938m
CiSPL14	Ciclev10031834m
CiKN6	Ciclev10001779m
CiGA20ox2	Ciclev10020694m
